# Supplementary material for: Fasciola hepatica Surface Tegument: Glycoproteins at the Interface of Parasite and Host
Source: Mol Cell Proteomics. 2016 Jul 27;15(10):3139–53. doi: 10.1074/mcp.M116.059774 (PMC5054340; doi:10.1074/mcp.M116.059774)
Supplement: Supplemental Data [file 10.1074_M116.059774_mcp.M116.059774-3.xlsx]

## Sheet: Sheet1
Supplementary table 2 - LC-MS/MS identification of proteins in the FhTeg and Glyco-FhTeg fractions
			Fh Teg			Glyco-FhTeg			Identified in other Fasciola proteomic studies		Identified in Schistosome proteomic studies
Protein	Accession Number	Protein Identification	Unique peptides	% cover	Scaffold probability score %	Unique peptides	% cover	Scaffold probability score %	Hacaritz et al. (ref)	Wilson et al. (ref)	Sotillo et al. (ref)	Zhang et al. (ref)
Cys1 protein	BN1106_s1612B000138	Q711N7;G7YFF9;G7YFI6 | GO:0004869 | IPR000010 | Putative cys1 protein AED:0.06 eAED:0.06 QI:30|0.91|0.92|1|0.62|0.76|25|257|1517	0			8	6.66	100	X
Fructose-bisphosphate aldolase (EC 4.1.2.13)	BN1106_s4469B000065	G7YD93;R7VBN9;K1R8R6;E3VWM3;G9C5D5 | GO:0004332;GO:0006096 | IPR000741;IPR013785 AED:0.17 eAED:0.18 QI:99|1|1|1|1|1|5|84|366	7	22.4	100	13	11.2	100	X	X	X	X
Glutamate dehydrogenase (NAD(P)+)	BN1106_s5767B000030	G0KVQ3;G7YLC0;C1LJA9;C1LJB0;C1L6B7 | GO:0016639;GO:0006520;GO:0004353;GO:0016491 | IPR006095;IPR006096;IPR006097;IPR014362;IPR016040 | Glutamate dehydrogenase 1;Glutamate dehydrogenase (NAD(P)+) AED:0.09 eAED:0.09 QI:4511|0.83|0.85|1|0.5|0.71|7|0|318	8	13.5	100	10	13.5	100	X	X	X
Cathepsin L CL2	BN1106_s8098B000020	Q9NGW3;Q9NGW4;A5Z1V3;Q7JNQ8;Q24944 | GO:0008234;GO:0006508 | IPR025661;IPR000169;IPR025660;IPR013128;IPR000668;IPR013201 | Secreted cathepsin L2;Cathepsin L-like protease;Secreted cathepsin L 2;Cathepsin L AED:0.26 eAED:0.26 QI:50|1|1|1|1|1|5|70|400	0			4	15.7	100	X	X		X
Actin	BN1106_s2907B000133	Q5DF69;C1LDB7;G7Y3S9;E4WRJ5;K1Q0U8 | GO:0005737;GO:0005856;GO:0005524 | IPR004000;IPR020902;IPR004001 | Actin 5C;Whole genome shotgun assembly, allelic scaffold set, scaffold scaffoldA_455;Whole genome shotgun assembly, reference scaffold set, scaffold scaffold_1;Actin beta/gamma 1;Actin;SJCHGC06318 protein AED:0.35 eAED:0.36 QI:0|0|0|0.5|0|0|2|0|420	7	20.5	100	10	5	100	X	X	X	X
Heat shock protein 70	BN1106_s309B000234	B1NI98;B1NI97;B2RER2;H2KSA9;B0LVF7 | GO:0005524;GO:0006950 | IPR018181;IPR013126 | Heat shock protein 70;Heat shock 70kDa protein 1/8 AED:0.00 eAED:0.00 QI:0|-1|0|1|-1|1|1|0|645	5	13	100	15	6.05	100	X	X	X	X
Phosphoenolpyruvate carboxykinase 2	BN1106_s246B000252	H2KQ97;B2KYE5;T1KI49;T1KYZ6;K7J8E0 | GO:0005525;GO:0016301;GO:0004613;GO:0006094 | IPR018091;IPR013035;IPR008209;IPR008210 | Phosphoenolpyruvate carboxykinase 2;Phosphoenolpyruvate carboxykinase (GTP);Uncharacterized protein AED:0.20 eAED:0.20 QI:0|0.8|0.66|0.83|0.8|0.83|6|175|619	4	7.27	100	10	19.1	100	X	X	X
Lymphocyte cytosolic protein 1;Fimbrin, putative;Plastin-2	BN1106_s1403B000129	G7YNU0;C7TXR1;Q26574;G4LXR0;Q5C602 | | IPR001589;IPR001715 | Lymphocyte cytosolic protein 1;Fimbrin, putative;Plastin-2;Fimbrin;SJCHGC01985 protein AED:0.31 eAED:0.32 QI:0|0.5|0.6|0.8|1|1|5|609|579	6	18	100	17	3.28	100	X	X	X
Malic enzyme	BN1106_s233B000262	H2KRA6;C1LE56;E9GLD2;L7WRS4;H9KIS5 | GO:0016619;GO:0046872;GO:0051287;GO:0006108 | IPR015884;IPR012301;IPR012302;IPR001891;IPR016040 AED:0.10 eAED:0.10 QI:68|0.8|0.90|0.90|1|1|11|345|607	6	13.7	100	13	35.6	100	X	X	X
Alpha-actinin	BN1106_s4069B000247	H2KTW4;G4VBW4;G4VBW5;K1RH58;J9JKH2 | GO:0005509 | IPR001589;IPR001715;IPR011992;IPR014837;IPR018247;IPR002048;IPR018159;IPR002017 | Putative alpha-actinin;Alpha-actinin sarcomeric;Uncharacterized protein;Alpha-actinin, sarcomeric AED:0.14 eAED:0.14 QI:188|0.94|0.94|1|0.58|0.55|18|168|833	3	5.64	100	13	19.2	100	X	X	X
2-oxoglutarate dehydrogenase	BN1106_s425B000529	H2KTC5;G4VRR2;R7VL21;Q6GPC8;B5DED5 | GO:0004591;GO:0030976;GO:0006099 | IPR011603;IPR001017;IPR005475 | Uncharacterized protein;2-oxoglutarate dehydrogenase;2-oxoglutarate dehydrogenase E1 component;MGC80496 protein AED:0.32 eAED:0.32 QI:237|0.75|0.70|1|0.68|0.52|17|692|1165	2	3.26	100	9	9.79	100	X	X		X
Gelsolin;Severin	BN1106_s2349B000188	G7YBE5;Q5C3W8;C1L4M3;G4VIJ2;C1LDA7 | | IPR007123;IPR007122 | Gelsolin;Putative gelsolin;Severin;SJCHGC06031 protein AED:0.14 eAED:0.14 QI:288|0.83|1|1|0.33|0.28|7|481|288	5	30.2	100	10	7.29	100	X	X	X
Annexin	BN1106_s819B000364	G7Y6U9;C1L7Y2;Q5DBM0;C1L7Y4;G4VL99 | GO:0005509;GO:0005544 | IPR001464;IPR018502;IPR018252 AED:0.15 eAED:0.15 QI:111|1|1|1|0.44|0.4|10|214|356	2	7.58	100	10	35.1	100	X	X	X	X
Collagen type XV alpha	BN1106_s26B000447	G7YPD7;G4V7J0;Q5C6U8;G7YPD8;Q5C0J9 | GO:0031012;GO:0005198;GO:0007155;GO:0005581 | IPR016186;IPR016187;IPR010515;IPR011047;IPR015943;IPR011042;IPR011044 | Putative uncharacterized protein;Collagen type XV alpha;SJCHGC07460 protein;SJCHGC06390 protein AED:0.14 eAED:0.14 QI:0|0.68|0.75|0.9|0.05|0|20|0|1900	0			3	2.68	100	X
Enolase	BN1106_s3227B000227	B3CJ61;Q0GF40;A1J8J9;G7YF68;B2LXU1 | GO:0000015;GO:0000287;GO:0004634;GO:0006096 | IPR000941;IPR020810;IPR020809;IPR020811 | Enolase AED:0.20 eAED:0.20 QI:6|0.83|0.71|1|0.83|0.85|7|116|549	9	21.7	100	11	30.4	100	X	X	X	X
Calpain	BN1106_s204B000249	G7YHP4;A5A6F7;G4VAG2;O96072;O45033 | GO:0005622;GO:0005509;GO:0004198;GO:0006508 | IPR022684;IPR022682;IPR022683;IPR011992;IPR002048;IPR000169;IPR001300 | Calpain;Calpain (C02 family) AED:0.19 eAED:0.19 QI:95|1|1|1|0.26|0.35|20|235|756	3	8.47	100	10	17.7	100	X		X	X
Glutathione S-transferase Mu 26	BN1106_s4479B000057	E3UTT4;B5AK46;Q9XYL9;G3IKC3;I6LB49 | GO:0004364;GO:0016740 | IPR010987;IPR004045;IPR004046;IPR012336;IPR003081 | Glutathione transferase;Glutathione S-transferase;Glutathione S-transferase Mu 6 AED:0.17 eAED:0.29 QI:0|0.71|0.37|1|0.57|0.37|8|119|502	0			5	12.7	100	X	X	X	X
Propionyl-CoA carboxylase alpha chain	BN1106_s1252B000359	G7YW97;G4V7M2;G4V7M3;F2E4X4;F1KUZ6 | GO:0005524;GO:0004075;GO:0046872;GO:0004658 | IPR011761;IPR013815;IPR013816;IPR001882;IPR011764;IPR005482;IPR000089;IPR005481;IPR005479;IPR016185;IPR011054;IPR011053;IPR000571 | Propionyl-CoA carboxylase alpha chain;Predicted protein;Putative propionyl-CoA carboxylase alpha subunit AED:0.06 eAED:0.07 QI:57|0.63|0.66|0.91|0.36|0.41|12|424|806	3	6.7	100	7	11.3	100	X	X
Cathepsin L1	BN1106_s8490B000026	Q7JNQ9;Q6R018;Q8T5Z9;H8WG11;Q2HPD3 | GO:0008234;GO:0006508 | IPR025661;IPR000169;IPR025660;IPR013128;IPR000668;IPR013201 | Cathepsin protein CatL1-MM3p;Cathepsin L1 proteinase;Cathepsin L protein;Secreted cathepsin L 1;Cathepsin L AED:0.26 eAED:0.26 QI:32|0.5|1|1|1|1|5|58|465	2	9.2	100	6	22.6	100	X	X		X
DM9 domain-containing protein	BN1106_s5689B000026	G4V6M3;C1L5K6;C1L5K5;Q5C390;G4V6M2 | | IPR024518 | DM9 domain-containing protein;Putative uncharacterized protein;SJCHGC03707 protein AED:0.44 eAED:0.45 QI:84|0.33|0.5|0.75|0|0|4|0|205	0			2	18.5	100	X	X
Glyceraldehyde 3-phosphate dehydrogenase	BN1106_s5174B000030	Q95V10;H2KPE2;C7TRM3;C1LD47;C7TZL9 | GO:0004365;GO:0051287;GO:0050661;GO:0016620;GO:0006006 | IPR020831;IPR020830;IPR020828;IPR016040;IPR020829;IPR006424 | Glyceraldehyde 3-phosphate dehydrogenase AED:0.21 eAED:0.21 QI:42|0.5|0.33|1|0.5|0.33|3|93|192	2	24	100	6	44.3	100	X	X	X	X
Mut protein	BN1106_s3452B000178	I3LYJ6;F6V4C7;Q8VED0;M3WVH2;E2RKY4 | GO:0005739;GO:0031419;GO:0046872;GO:0004494;GO:0072341;GO:0050667;GO:0009791 | IPR006159;IPR016176;IPR014348;IPR006158;IPR006099;IPR006098 | Uncharacterized protein;Mut protein AED:0.10 eAED:0.10 QI:0|1|0.85|1|0.84|0.92|14|479|728	2	7.28	100	16	29.7	100	X
ER calcistorin;Protein disulfide-isomerase	BN1106_s2763B000063	O76945;G7Y4W9;C1L502;G4LYC3;C1L503 | GO:0005783;GO:0003756;GO:0015035;GO:0045454;GO:0006662;GO:0006457;GO:0016853 | IPR005788;IPR005792;IPR005746;IPR012336;IPR017937;IPR013766 | ER calcistorin;Protein disulfide-isomerase,putative;Protein disulfide-isomerase A1;Protein disulphide isomerase AED:0.10 eAED:0.14 QI:0|1|0.83|1|1|1|6|248|501	0			6	16.6	100	X	X	X	X
Pyruvate carboxylase (EC 6.4.1.1)	BN1106_s1091B000125	R7U617;Q7PMT9;E9H121;T1HWN2;Q16V52 | GO:0005524;GO:0004075;GO:0003677;GO:0046872;GO:0004736;GO:0006094 | IPR013785;IPR011761;IPR013815;IPR013816;IPR001882;IPR011764;IPR005482;IPR000089;IPR005481;IPR003379;IPR005479;IPR009057;IPR016185;IPR000891;IPR005930;IPR011054;IPR011053 AED:0.15 eAED:0.15 QI:297|0.85|0.95|0.95|0.95|0.90|21|265|1170	7	5.13	100	13	14.3	100	X	X	X
Tegumental calcium-binding EF-hand protein;CaBP4;Calcium-binding protein	BN1106_s214B000744	I6U578;H2DH28;G7YVB2;B2KYF7;O46120 | GO:0005875;GO:0005509;GO:0007017 | IPR001372;IPR011992;IPR018247;IPR002048 | Tegumental calcium-binding EF-hand protein;Tegument antigen;Tegumental calcium-binding EF-hand protein 4;CaBP4;Calcium-binding protein AED:0.06 eAED:0.06 QI:421|1|1|1|1|1|3|431|191	3	10.5	100	7	40.3	100	X	X	X
Tubulin beta-3	BN1106_s4860B000047	C1LBB1;G4VHK8;C6FDX2;B0RZ78;C4QIC0 | GO:0005737;GO:0005874;GO:0005525;GO:0003924;GO:0005200;GO:0007017;GO:0051258 | IPR013838;IPR002453;IPR008280;IPR000217;IPR018316;IPR023123;IPR017975;IPR003008 | Tubulin beta-3;Tubulin beta-2C chain;Tubulin beta chain,putative;Beta-tubulin;Putative tubulin beta chain AED:0.08 eAED:0.08 QI:41|0.66|0.5|1|1|1|4|0|389	3	18	100	7	22.1	100	X	X		X
Propionyl-CoA carboxylase beta chain, mitochondrial-like	BN1106_s1551B000468	H3CMG9;Q4VA79;T1E5C7;J3S4W9;G1KGX9 | GO:0005739;GO:0016874 | IPR000022;IPR011763;IPR011762 | Uncharacterized protein;Propionyl-CoA carboxylase beta chain, mitochondrial-like;LOC613054 protein;Propionyl-CoA carboxylase beta chain, mitochondrial-like protein AED:0.08 eAED:0.08 QI:399|0.75|1|1|0.5|0.4|5|230|454	2	6.61	100	3	9.03	100	X	X
Heat shock protein 90	BN1106_s1320B000236	G7Y2I9;C0KTP7;Q5D947;B8PXL3;D2J288 | GO:0005524;GO:0006457;GO:0006950 | IPR003594;IPR019805;IPR001404;IPR020575;IPR020568 | Heat shock protein 90;90 kDa heat shock protein;Molecular chaperone HtpG;SJCHGC00820 protein AED:0.03 eAED:0.04 QI:0|-1|0|1|-1|1|1|0|593	0			3	6.58	100	X	X		X
Glutamate dehydrogenase (NAD(P)+)	BN1106_s8641B000016	G7YLC0;Q5C192;G4LYZ1;C1LJA9;C1L6B7 | GO:0016639;GO:0006520;GO:0016491 | IPR006095;IPR006096;IPR006097;IPR014362;IPR016040 | Glutamate dehydrogenase (NAD(P)+);SJCHGC04960 protein AED:0.02 eAED:0.02 QI:53|0|0.5|1|0|0.5|2|95|201	4	26.9	100	5	22.4	100	X	X	X
14-3-3 epsilon;Tyrosine 3-monooxygenase/tryptophan 5-monooxygenase activation protein	BN1106_s686B000273	H2KNZ3;Q9U491;G4V8A9;G4V8B1;E2B527 | GO:0004497 | IPR000308;IPR023409;IPR023410 | 14-3-3 protein epsilon;14-3-3 epsilon;Tyrosine 3-monooxygenase/tryptophan 5-monooxygenase activation protein AED:0.13 eAED:0.13 QI:318|1|1|1|1|1|4|532|252	0			9	47.6	100	X	X	X	X
Nardilysin (M16 family)	BN1106_s2211B000138	G7YCA5;Q5DD24;G4VKK9;G4VKK7;F7AJT5 | GO:0046872;GO:0004222;GO:0006508;GO:0003824;GO:0008152 | IPR011249;IPR011237;IPR011765;IPR001431;IPR007863 | Uncharacterized protein;Nardilysin (M16 family);Family M16 unassigned peptidase (M16 family);Nardilysin;SJCHGC09278 protein AED:0.18 eAED:0.18 QI:890|0.96|0.96|1|0|0.07|28|116|1002	2	3.79	100	0			X
Tegument antigen;CaBP4;Calcium-binding protein;Tegumental calcium-binding EF-hand protein	BN1106_s214B000742	O46121;Q45TR6;O46120;G7Y466;I6U578 | GO:0005875;GO:0005509;GO:0007017 | IPR001372;IPR011992;IPR018247;IPR002048 | Tegument antigen;CaBP4;Calcium-binding protein;Tegumental calcium-binding EF-hand protein AED:0.49 eAED:0.51 QI:0|1|0.5|1|0|0|2|323|173	0			4	26.6	100	X	X	X
Telomerase protein component 1	BN1106_s306B000267	G7YLL7;G4VGG6 | | IPR015943;IPR001680;IPR019775;IPR017986;IPR025139;IPR027417 | Uncharacterized protein;Telomerase protein component 1 AED:0.49 eAED:0.57 QI:0|0.2|0.5|0.83|0.2|0.33|6|0|502	0			4	12.7	100	X
Peroxiredoxin	BN1106_s1614B000280	B6DT35;B0LT92;C9EI96;O76944;C7EAA3 | GO:0004601;GO:0051920;GO:0016209 | IPR000866;IPR024706;IPR019479;IPR012336 | Thioredoxin peroxidase;Thioredoxin peroxidase 1;Peroxiredoxin;Thiol-specific antioxidant protein AED:0.04 eAED:0.04 QI:1084|0|1|1|0|0|2|2626|156	0			2	12.2	100	X	X	X	X
Glutathione dehydrogenase;Nitrilase-related	BN1106_s50B000678	C1LEU6;G4M1E1;H2KTR3;G7YE46;K7YNB3 | GO:0009055;GO:0004832;GO:0045454;GO:0016810;GO:0006807;GO:0016740;GO:0004364 | IPR011767;IPR010987;IPR004045;IPR004046;IPR012336;IPR003010 | Glutathione dehydrogenase;Nitrilase-related;Glutathione S-transferase omega-1;Glutathione S-transferase omega class AED:0.20 eAED:0.20 QI:39|1|1|1|0|0|4|506|220	3	21.8	100	7	36.4	100	X	X
Glutathione S-transferase mu 29	BN1106_s3595B000059	I6LB49;E3UTT4;B5AK46;Q25595;Q9XYL9 | GO:0004364;GO:0016740;GO:0046872 | IPR010987;IPR004045;IPR004046;IPR012336 | Glutathione transferase;Glutathione S-transferase;Putative glutathione transferase AED:0.43 eAED:0.43 QI:102|0.55|0.6|0.9|0.88|0.8|10|101|408	3	7.35	100	6	13.2	100	X	X	X	X
Mitochondrial acetate:succinate CoA-transferase	BN1106_s11911B000016	C6EUD4;G4V5J1;Q5D9U6;R7TL29;T1EG49 | GO:0008775;GO:0006084;GO:0003824 | IPR026888;IPR003702 | Mitochondrial acetate:succinate CoA-transferase;Putative uncharacterized protein;SJCHGC09391 protein;Uncharacterized protein AED:0.09 eAED:0.09 QI:60|1|0.5|1|0.66|0.5|4|0|290	5	11.7	100	6	36.6	100	X	X
uncharacterised	BN1106_s6006B000040	no_uniprot | no_go | no_ipr | uncharacterised AED:0.09 eAED:0.09 QI:72|1|1|1|0|0|6|2084|177	3	18.6	100	2	14.1	100	X
Filamin	BN1106_s1515B000336	G7Y7C5;G4LVU8;G7Y5W0;T1FP05;G3P722 | | IPR001589;IPR001715;IPR001298;IPR017868;IPR013783;IPR014756 | Uncharacterized protein;Filamin;Filamin-C AED:0.27 eAED:0.27 QI:0|0.66|0.70|0.82|0.75|0.82|34|0|2393	3	2.13	100	10	7.02	100	X	X	X
Annexin	BN1106_s500B000161	H2KPM6;G4VL68;C3VEV0;Q5DHI5;G4VL69 | GO:0005509;GO:0005544 | IPR001464;IPR018502;IPR018252 | Annexin B2;Putative annexin;Annexin A7 AED:0.27 eAED:0.28 QI:0|0.44|0.5|0.8|0|0|10|416|351	2	2.56	100	8	23.4	100	X	X	X	X
Annexin	BN1106_s945B000218	G7Y5I1;H2KP46;G4VI63;G4VI62;C1L4R5 | GO:0005509;GO:0005544;GO:0004859 | IPR001464;IPR018502;IPR018252;IPR002390 AED:0.23 eAED:0.23 QI:92|0.6|0.66|0.83|0.8|0.66|6|0|490	0			2	5.31	100	X	X	X	X
Heat shock protein 70 (Hsp70)-4, putative;Heat shock protein 105	BN1106_s2091B000373	C4QFX9;C4QFY0;F8J4A1;H3DJ04;I3K531 | GO:0005524;GO:0006950 | IPR013126;IPR018181 | Heat shock protein 70 (Hsp70)-4, putative;Heat shock protein 105;Uncharacterized protein AED:0.08 eAED:0.08 QI:0|1|0.88|1|1|1|9|369|821	0			8	11	100	X	X	X	X
Fructose-bisphosphate aldolase (EC 4.1.2.13) (Fragment)	BN1106_s1518B000071	G7YM44;C7U000;C1LB93;C1LB95;Q5DFZ8 | GO:0004332;GO:0006096 | IPR000741;IPR013785;IPR005135 AED:0.13 eAED:0.15 QI:21|0.5|0.6|1|0.5|0.4|5|222|443	0			9	32.1	100	X	X	X	X
Glutathione transferase sigma class	BN1106_s1081B000242	Q06A71;K7Z2A9;Q8ISK1;H2KVT7;A1BNE5 | GO:0004364;GO:0016853;GO:0016740 | IPR010987;IPR004045;IPR004046;IPR012336 | Glutathione transferase;Prostaglandin-H2 D-isomerase;Glutathione S-transferase sigma class;Glutathione transferase sigma class;Glutathione S-transferase AED:0.30 eAED:0.30 QI:0|1|0.66|1|0|0|3|123|234	2	14.5	100	4	17.1	100	X	X	X
Triosephosphate isomerase (EC 5.3.1.1)	BN1106_s3213B000041	S4UI50;Q45XG1;A5A6F9;G4V6B9;Q86ER7 | GO:0004807;GO:0006094;GO:0006096 | IPR013785;IPR022896;IPR000652;IPR020861 AED:0.08 eAED:0.08 QI:268|1|1|1|1|1|6|128|253	4	26.5	100	5	26.9	100	X	X	X	X
Ornithine aminotransferase	BN1106_s398B000241	Q5DDC4;C1LLF3;A7UAX6;A7UAX7;G4LYG5 | GO:0030170;GO:0008483;GO:0008152;GO:0004587 | IPR005814;IPR010164;IPR015424;IPR015421;IPR015422 | Ornithine aminotransferase;Ornithine--oxo-acid transaminase;SJCHGC01945 protein AED:0.09 eAED:0.09 QI:0|1|0.90|1|0.7|0.72|11|2644|471	4	9.13	100	10	27.2	100	X	X	X	X
14-3-3 protein beta/alpha-1;Tyrosine 3-monooxygenase/tryptophan 5-monooxygenase activation protein	BN1106_s3904B000042	Q5FX78;H2KNF5;H2LCQ3;B5XCY4;M3WFK3 | GO:0004497 | IPR000308;IPR023409;IPR023410 | 14-3-3 protein beta/alpha-1;Tyrosine 3-monooxygenase/tryptophan 5-monooxygenase activation protein;Uncharacterized protein;14-3-3 protein AED:0.04 eAED:0.04 QI:257|0.66|0.75|1|1|1|4|210|366	2	8.2	100	5	23	100	X	X	X	X
Hexokinase A	BN1106_s175B000200	G7YJ23;G4VIV9;C1L5D0;C1LHK9;Q9GNH8 | GO:0005524;GO:0004396;GO:0006096;GO:0019158;GO:0005829;GO:0008865;GO:0004340;GO:0001678;GO:0060361 | IPR001312;IPR022673;IPR019807;IPR022672 | Hexokinase A;Hexokinase;Hexokinase A, isoform B;Hexokinase A, isoform C;Hexokinase-A AED:0.13 eAED:0.13 QI:53|0.62|0.77|0.88|0.62|0.77|9|522|475	0			5	13.5	100	X	X	X
Fatty acid binding protein Fh_15	BN1106_s1228B000119	E2IJ91;Q94567;D8X0E5;G7YKT1;G7Y6W4 | GO:0008289;GO:0005215 | IPR012674;IPR011038;IPR000463;IPR000566 | Fatty acid binding protein type 3;Fatty acid binding protein;Retrovirus-related Pol polyprotein from transposon gypsy;Retrovirus-related Pol polyprotein from transposon 17.6 AED:0.67 eAED:0.68 QI:0|0.5|0.4|0.6|0.5|0.8|5|0|280	3	9.29	100	0			X
Gelsolin;Severin	BN1106_s2349B000191	H2KQN2;G4VIJ1;G4VIJ0;Q5DDI7;C1LDA7 | | IPR007123;IPR007122 | Gelsolin;Putative gelsolin;Severin;SJCHGC01371 protein AED:0.21 eAED:0.21 QI:282|0.77|0.8|0.8|1|1|10|0|416	0			4	13.2	100	X	X	X
Myosin heavy chain	BN1106_s3182B000117	G7YNH2;G4VPS2;G4VPS3;E2B418;E9GVS3 | GO:0016459;GO:0005524;GO:0003774 | IPR000048;IPR027401;IPR001609;IPR002928;IPR027417;IPR004009 | Myosin heavy chain, non-muscle;Putative uncharacterized protein;Putative myosin-10 (Myosin heavy chain, nonmuscle IIb) (Nonmuscle myosin heavy chain IIb) (NMMHC II-b) (NMMHC-IIB) (Cellular myosin heavy chain, type B) (Nonmuscle myosin heavy chain-B) (NMMHC-B);Myosi…	2	1.37	100	0			X	X	X	X
Peroxiredoxin (Alkyl hydroperoxide reductase subunit C);Peroxiredoxin 3;Peroxiredoxin, Prx3;Peroxiredoxin 5037;SJCHGC01281 protein;Thioredoxin peroxidase-3;Thioredoxin peroxidase 3 like	BN1106_s444B000267	G0Z6T3;Q5DVX4;G4LXH7;Q9GNF6;R7TD61 | GO:0016209;GO:0051920;GO:0004601 | IPR000866;IPR024706;IPR019479;IPR012336 | Peroxiredoxin (Alkyl hydroperoxide reductase subunit C);Peroxiredoxin 3;Peroxiredoxin, Prx3;Peroxiredoxin 5037;SJCHGC01281 protein;Thioredoxin peroxidase-3;Thioredoxin peroxidase 3;Uncharacterized protein AED:0.33 eAED:0.33 QI:0|1|0|1|0|0|2|0|206	0			5	31.1	100	X	X	X	X
Serpin B6 (Placental thrombin inhibitor)	BN1106_s1727B000096	G4LZN1;G4LZN2;G4LZN0;Q5DBJ0;C1L425 | GO:0005615 | IPR023795;IPR023796;IPR000215 | Serpin B6 (Placental thrombin inhibitor);Serpin, putative;SJCHGC00560 protein AED:0.41 eAED:0.41 QI:24|0.66|0.85|0.85|0.66|0.42|7|60|315	0			6	23.5	100	X			X
Succinate dehydrogenase (Ubiquinone) flavoprotein subunit	BN1106_s1501B000239	G7YQG7;G4LY63;A7SCJ3;R0KW04;I3JJX8 | GO:0050660;GO:0016627;GO:0022900;GO:0006099;GO:0005739;GO:0000104;GO:0007399;GO:0022904;GO:0006105 | IPR003953;IPR003952;IPR015939;IPR027477;IPR011281;IPR014006 | Predicted protein;Succinate dehydrogenase, putative;Succinate dehydrogenase (Ubiquinone) flavoprotein subunit;Uncharacterized protein;Succinate dehydrogenase [ubiquinone] flavoprotein subunit, mitoch…	0			5	8.45	100	X	X	X	X
Aldehyde dehydrogenase,putative;Retinal dehydrogenase 1	BN1106_s645B000322	G4LWI3;G7Y9X9;J9JZI0;A7SJA5;T1KZR1 | GO:0016620;GO:0004030 | IPR016161;IPR016163;IPR016160;IPR016162;IPR015590 | Predicted protein;Aldehyde dehydrogenase,putative;Retinal dehydrogenase 1;Uncharacterized protein AED:0.19 eAED:0.19 QI:1143|0.44|0.5|0.8|0.55|0.6|10|59|685	0			6	13	100	X	X	X	X
uncharacterized protein	BN1106_s487B000135	G7YNS2;B5B7R5;Q86DV7 | | | Putative uncharacterized protein;Clone ZZZ66 mRNA sequence AED:0.08 eAED:0.08 QI:32|1|1|1|0|0|5|185|487	6	14.4	100	3	9.86	100	X
1-O-acylceramide synthase;Phosphatidylcholine-sterol acyltransferase (Lecithin-cholesterol acyltransferase)/ Phospholipase A	BN1106_s4998B000033	H2KP70;C1LE78;Q5DH16;C4QJA6;Q86F58 | GO:0008374;GO:0006629 | IPR003386 | 1-O-acylceramide synthase;Phosphatidylcholine-sterol acyltransferase (Lecithin-cholesterol acyltransferase)/ Phospholipase A;Group XV phospholipase A2;SJCHGC06156 protein;Clone ZZD1085 mRNA sequence AED:0.26 eAED:0.30 QI:0|0.6|0.66|1|0|0|6|0|425	0			2	4.94	100	X
Alpha-aminoadipic semialdehyde synthase	BN1106_s771B000469	G7YGQ7;U3K5Q9;R0M006;E1BWX4;U3J6J3 | GO:0005739;GO:0047131;GO:0047130;GO:0019477;GO:0016491 | IPR007886;IPR007698;IPR016040;IPR005097 | Uncharacterized protein;Alpha-aminoadipic semialdehyde synthase;Alpha-aminoadipic semialdehyde synthase, mitochondrial AED:0.27 eAED:0.27 QI:540|0.78|0.73|0.93|0.14|0.2|15|0|913	5	5.26	100	8	11.9	100	X	X
dynein light chain	BN1106_s1444B000095	G7YRK2;G4V854;H2KVG3;Q9XTK6;B3GUS8 | GO:0005875;GO:0007017 | IPR019763;IPR001372 | Putative uncharacterized protein;Putative uncharacterized protein Smp_201060;Probable dynein light chain;Dynein light chain 1;Putative dynein light chain AED:0.37 eAED:0.37 QI:1233|1|1|1|0|0.5|2|207|89	2	48.3	100	3	62.9	100	X	X	X	X
Uncharacterized protein	BN1106_s2053B000154	G7YHW9;G4VCT4;Q5C5Y6;G7YP32;Q5C710 | | IPR001610 | Putative uncharacterized protein;Uncharacterized protein;SJCHGC04026 protein;SJCHGC03932 protein AED:0.24 eAED:0.56 QI:0|0.5|0.33|1|0.5|0.33|3|635|2490	3	1.81	100	3	1.33	100	X
Calmodulin-like protein 2 (CaM2	BN1106_s2277B000048	A4V9Q6;G5BPJ4;R7S4C2;B6T0A2;B0D6G4 | GO:0005509 | IPR011992;IPR018247;IPR002048;IPR001125 | Calmodulin-like protein 2 (CaM2);Predicted protein;Calmodulin;Calmodulin-like protein 3 AED:0.35 eAED:0.36 QI:72|1|0.75|1|0|0|4|0|142	3	21.1	100	4	38.7	100	X	X	X
Polyprotein	BN1106_s3994B000079	AED:0.36 eAED:0.36 QI:516|1|1|1|0|0|2|585|91	2	27.5	100	2	27.5	100	X
cAMP-dependent protein kinase regulatory subunit	BN1106_s2316B000078	G4LV34;Q5DI18;H2KNM6;C7TZ16;C1LD90 | GO:0005952;GO:0008603;GO:0016301 | IPR002373;IPR012198;IPR018490;IPR018488;IPR000595;IPR014710;IPR003117 | cAMP-dependent protein kinase regulatory subunit;Camp-dependent protein kinase type II-alpha regulatory subunit, putative;cAMP-dependent protein kinase regulator;SJCHGC02266 protein AED:0.19 eAED:0.19 QI:0|0|0|1|1|1|2|0|418	4	7.89	100	4	12.7	100	X		X	X
Alpha tubulin	BN1106_s925B000543	AED:0.06 eAED:0.06 QI:732|0.66|0.25|1|1|0.75|4|0|578	0			3	6.57	100	X	X	X	X
SH3-domain GRB2-like endophilin B1	BN1106_s335B000427	C1L704;C1L705;C1LKR2;Q5C0T6;C1L703 | GO:0005737 | IPR027267;IPR004148 | SH3-domain GRB2-like endophilin B1;SH3-domain GRB2-like endophilin B2;SH3-domain GRB2-like endophilin B0;SJCHGC02883 protein AED:0.51 eAED:0.51 QI:40|0.33|0|0.75|1|1|4|0|125	2	16	100	3	36	100	X	X		X
tyrosine 3-monooxygenase;14-3-3 protein	BN1106_s3172B000053	G7YR42;G4LWW0;C1L996;Q86DY0;C1L995 | GO:0004497 | IPR000308;IPR023410 | Putative tyrosine 3-monooxygenase;14-3-3 protein, putative;Putative uncharacterized protein;SJCHGC01745 protein AED:0.04 eAED:0.04 QI:77|1|1|1|1|1|3|280|245	2	8.16	100	2	13.1	100	X	X	X	X
Glutathione peroxidase	BN1106_s10348B000022	AED:0.39 eAED:0.40 QI:0|1|1|1|0|0|4|226|118	0			4	36.4	100	X	X
ATP:ADP antiporter	BN1106_s3313B000078	Q5DFR4;C1LUF5;C1LUE3;C1LAZ8;R7U7C2 | GO:0016021;GO:0005743;GO:0005215;GO:0055085 | IPR002113;IPR002067;IPR018108;IPR023395 | ATP:ADP antiporter;SJCHGC02792 protein;Uncharacterized protein AED:0.03 eAED:0.03 QI:78|1|1|1|1|1|4|151|311	0			3	11.6	100	X	X
Phosphoglycerate kinase (EC 2.7.2.3)	BN1106_s3033B000087	Q45UT3;C0L7L5;G7YHG7;C1LAJ2;B3W661 | GO:0004618;GO:0006096 | IPR001576;IPR015901;IPR015911;IPR015824 AED:0.19 eAED:0.19 QI:61|1|1|1|1|1|10|111|415	3	10.8	100	6	18.3	100	X	X	X
Fatty acid binding protein Fh_2	BN1106_s1228B000120	E2IJ91;Q94567;D8X0E5;B5B7Q8;C1LRF9 | GO:0008289;GO:0005215 | IPR012674;IPR011038;IPR000463;IPR000566 | Fatty acid binding protein 7, brain;Fatty acid binding protein type 3;Fatty acid binding protein AED:0.57 eAED:0.58 QI:0|0.66|0.25|0.75|0|0|4|0|190	2	16.8	100	0			X	X
Thioredoxin	BN1106_s4026B000080	Q9U1G7;Q9U544;E9GC11;L7XAL0;C4WSP8 | GO:0015035;GO:0045454;GO:0006662 | IPR005746;IPR012336;IPR017937;IPR013766 AED:0.08 eAED:0.08 QI:1308|1|1|1|1|1|3|632|104	2	24	100	3	30.8	100	X	X
Malate dehydrogenase (EC 1.1.1.37)	BN1106_s6797B000034	Q4VVC2;G7YWM7;G4VBJ0;Q5D9T1;C1LJM5 | GO:0030060;GO:0044262;GO:0006108;GO:0006099 | IPR001557;IPR022383;IPR001236;IPR015955;IPR001252;IPR010097;IPR016040 AED:0.48 eAED:0.48 QI:34|1|0.66|1|0|0.33|3|0|188	0			4	29.3	100	X	X	X	X
Filamin	BN1106_s296B000186	G4LVU8;G7Y5W0;H3DF15;H2V2L7;G3P738 | | IPR001589;IPR001715;IPR001298;IPR017868;IPR013783;IPR014756 | Uncharacterized protein;Filamin AED:0.20 eAED:0.20 QI:0|0.80|0.59|0.96|0.48|0.59|32|0|2488	0			9	4.1	100	X	X	X
Cytosolic malate dehydrogenase	BN1106_s1459B000183	Q5DM86;G4V7Z7;C1LBX5;Q5DF59;C1LBX2 | GO:0030060;GO:0044262;GO:0006108;GO:0006099 | IPR001557;IPR022383;IPR001236;IPR015955;IPR001252;IPR011274;IPR010945;IPR016040 | Cytosolic malate dehydrogenase AED:0.03 eAED:0.03 QI:58|1|1|1|1|1|5|80|328	4	20.7	100	3	12.2	100	X	X	X	X
Loss of heterozygosity 11 chromosomal region 2 gene A protein homolog;Putative vacuolar protein sorting 26, vps26;von Willebrand factor A domain-containing protein 5A	BN1106_s2566B000129	G4VA73;C1LIX6;C1LIX7;C1LIX5;G7YFE1 | | IPR013694;IPR002035 | Loss of heterozygosity 11 chromosomal region 2 G A protein homolog;Putative vacuolar protein sorting 26, vps26;von Willebrand factor A domain-containing protein 5A AED:0.13 eAED:0.13 QI:7|0.8|0.81|0.90|1|1|11|0|703	0			2	3.41	100	X	X	X
Pyrroline-5-carboxylate reductase	BN1106_s1098B000219	G7YQL0;G4V8Z5;C1LF27;Q86ER8;J9WM64 | GO:0004735;GO:0006561;GO:0055129 | IPR008927;IPR016040;IPR000304 | Pyrroline-5-carboxylate reductase;SJCHGC02207 protein AED:0.04 eAED:0.04 QI:154|0.85|0.75|1|0|0|8|8543|399	0			2	8.02	100	X
Fatty acid binding protein Fh_3	BN1106_s1849B000099	D8X0E5;E2IJ91;Q94567;B5B7Q8;C1LRF9 | GO:0008289;GO:0005215 | IPR012674;IPR011038;IPR000463;IPR000566 | Fatty acid binding protein 7, brain;Fatty acid binding protein type 3;Fatty acid binding protein AED:0.47 eAED:0.47 QI:82|1|1|1|0|0|4|6|146	4	20.5	100	0			X	X
glycogen phosphorylase;Starch phosphorylase	BN1106_s916B000192	C1L566;H2KVK5;K1Q948;Q596I0;G4VSJ5 | GO:0008184;GO:0030170;GO:0005975 | IPR011833;IPR000811 | Putative glycogen phosphorylase;Starch phosphorylase AED:0.18 eAED:0.18 QI:0|0.8|0.72|0.90|0.5|0.63|11|689|743	0			6	10.1	100	X			X
Nucleoside diphosphate kinase	BN1106_s344B000191	Q86H19;Q86EJ4;C1LW36;C1LW37;G4VJY9 | GO:0005524;GO:0004550;GO:0006241;GO:0006183;GO:0006228 | IPR001564;IPR023005 | Nucleoside diphosphate kinase AED:0.03 eAED:0.03 QI:111|1|1|1|1|1|2|67|152	0			2	19.1	100	X
Indoleamine 2 3-dioxygenase	BN1106_s3712B000068	G7YT35;A2BD60;Q6DFT5;H0X825;H2M5K9 | GO:0020037;GO:0051213 | IPR000898 | LOC100037099 protein;Indoleamine 2 3-dioxygenase;Uncharacterized protein;Indoleamine 2,3-dioxygenase 1 AED:0.08 eAED:0.08 QI:24|1|1|1|0|0|10|467|381	0			3	7.87	100	X	X
Loss of heterozygosity 11 chromosomal region 2 gene A protein homolog;Putative vacuolar protein sorting 26, vps26;von Willebrand factor A domain-containing protein 5A	BN1106_s6025B000064	G7YFE1;G4VA73;C1LIX7;C1LIX6;C1LIX5 | | IPR013694;IPR002035 | Loss of heterozygosity 11 chromosomal region 2 G A protein homolog;Putative vacuolar protein sorting 26, vps26;von Willebrand factor A domain-containing protein 5A AED:0.08 eAED:0.08 QI:779|1|1|1|0|0|6|19|345	0			4	12.8	100	X	X	X
Fructose-bisphosphate aldolase (EC 4.1.2.13)	BN1106_s6536B000041	G7YVB4;Q5DFJ0;G4VML1;C1LH45;I3NX84 | GO:0042132;GO:0005975 | IPR000146;IPR028343;IPR020548 | Fructose-1,6-bisphosphatase;Fructose-1,6-bisphosphatase-related;Fructose-1,6-bisphosphatase I;Fructose-1,6-phosphatase;SJCHGC06706 protein AED:0.24 eAED:0.24 QI:0|0.5|0|0.66|0.5|0.66|3|0|220	0			3	18.6	100	X	X	X	X
Venom allergen-like (VAL) 7 protein	BN1106_s2878B000056	G4VMG6 | | IPR001283;IPR014044 | Venom allergen-like (VAL) 7 protein AED:0.51 eAED:0.55 QI:47|0.4|0.5|1|0|0|6|0|274	0			2	9.12	100	X
Cathepsin L1	BN1106_s10332B000011	B9UN46;B9UN47;Q6R018;H6WYY7;E3UTT5 | GO:0008234;GO:0006508 | IPR025661;IPR000169;IPR025660;IPR013128;IPR000668;IPR013201 | Cathepsin L1D;Cathepsin L-like proteinase;Cathepsin L1;Cathepsin L protein AED:0.20 eAED:0.20 QI:0|0.8|0.33|1|0.4|0.5|6|25|611	0			2	5.89	100	X	X		X
Protein disulfide isomerase	BN1106_s4999B000041	G4VFC2;C1LNR1;B3W657;C1LNQ7;O96460 | GO:0005783;GO:0016853;GO:0015035;GO:0045454;GO:0006662 | IPR005788;IPR005792;IPR005746;IPR012336;IPR017937;IPR013766 | Putative uncharacterized protein;Uncharacterized protein;Protein disulfide isomerase AED:0.05 eAED:0.05 QI:38|1|1|1|1|1|7|97|484	0			2	5.99	100	X	X		X
Fer-1-related;Myoferlin;Dysferlin isoform 12	BN1106_s3585B000136	H2KUF2;G4LV54;G7YHB9;G9KC95;H9F7H4 | GO:0016021;GO:0005901;GO:0031410;GO:0070062;GO:0043231;GO:0005543;GO:0034605;GO:0001778;GO:0030947 | IPR000008;IPR012968;IPR012560;IPR012561;IPR010482;IPR006614 | Fer-1-related;Myoferlin;Dysferlin isoform 12 AED:0.24 eAED:0.24 QI:629|0.8|0.75|0.93|0.66|0.68|16|0|1099	2	2.46	100	0			X	X	X
Tegument antigen;CaBP4;Calcium-binding protein;Tegumental calcium-binding EF-hand protein	BN1106_s214B000741	O46120;O46121;Q45TR6;G7Y466;I6U578 | GO:0005875;GO:0005509;GO:0007017 | IPR001372;IPR011992;IPR018247;IPR002048 | Tegument antigen;CaBP4;Calcium-binding protein;Tegumental calcium-binding EF-hand protein AED:0.15 eAED:0.15 QI:6615|1|1|1|1|1|3|126|189	2	23.3	100	0			X	X	X
Aconitate hydratase	BN1106_s2641B000139	I1G163;E9DVN3;E9EWQ0;G4YEZ9;D7FQN5 | GO:0051539;GO:0003994;GO:0006099;GO:0005086;GO:0005543;GO:0032012 | IPR015931;IPR015937;IPR001030;IPR015928;IPR015932;IPR018136;IPR006248;IPR000573;IPR011993;IPR001849;IPR023394;IPR000904 | Aconitate hydratase,;Mitochondrial aconitate hydratase, putative;Aconitate hydratase, putative;Putative uncharacterized protein;Uncharacterized protein AED:0.13 eAED:0.13 Q…	2	6.03	100	3	4.18	100	X		X	X
Glutathione S-transferase Mu class	BN1106_s7830B000018	E3UTT4;Q9XYL9;B5AK46;Q25595;I6LB49 | GO:0004364;GO:0016740;GO:0046872 | IPR010987;IPR004045;IPR004046;IPR012336 | Glutathione transferase;Glutathione S-transferase;Putative glutathione transferase AED:0.15 eAED:0.15 QI:0|0.87|0.77|1|0.62|0.66|9|118|328	4	17.4	100	0			X	X	X	X
Myoglobin	BN1106_s284B000287	Q5D2M7;Q8T6J8;Q5D2M6;C1LL90;C1LL89 | GO:0020037;GO:0005506;GO:0019825;GO:0005344 | IPR000971;IPR009050;IPR012292;IPR011406 | Globin-3;Myoglobin 2;Myoglobin 1;17 kDa myoglobin;Myoglobin AED:0.35 eAED:0.35 QI:187|1|1|1|0|0|3|199|157	0			2	13.4	100	X	X
Branched-chain-amino-acid aminotransferase	BN1106_s676B000138	H9GP29;T1DMA6;U3EUF4;H2RJY9;I3JTP3 | GO:0052656;GO:0052654;GO:0052655;GO:0009082;GO:0004084;GO:0009081 | IPR001544;IPR018300;IPR005786 | Branched-chain-amino-acid aminotransferase AED:0.25 eAED:0.25 QI:61|0.87|0.88|0.88|0|0|9|0|383	2	7.83	100	3	10.4	100	X	X
Succinate dehydrogenase iron-sulfur protein	BN1106_s3430B000064	Q5MB10;G4V5U3;G4V5U2;I3JRW0;I3KRR7 | GO:0051537;GO:0009055;GO:0008177;GO:0006099;GO:0016491 | IPR001041;IPR006058;IPR017896;IPR017900;IPR012675;IPR009051;IPR004489;IPR025192 | Putative succinate dehydrogenase iron-sulfur protein;Uncharacterized protein;SJCHGC06829 protein;Succinate dehydrogenase complex, subunit B, iron sulfur;Succinate dehydrogenase iron-sulfur protein AED:0.26 eAED:0.26 QI:81|0…	0			4	17.1	100	X	X	X	X
Elongation factor 1-alpha	BN1106_s4252B000085	Q640D9;B1WA65;H2LTT6;A6BMG2;M3X705 | GO:0005737;GO:0005525;GO:0003924;GO:0003746;GO:0006184 | IPR000795;IPR027417;IPR009000;IPR009001;IPR004539;IPR004161;IPR004160 AED:0.05 eAED:0.05 QI:88|1|1|1|1|1|2|43|461	0			3	7.38	100	X	X		X
Ubiquitin-activating enzyme E1	BN1106_s5276B000036	C1LIQ6;G4VH12;F1RCA1;C3ZZI8;Q6P9P3 | GO:0005524;GO:0008641;GO:0004842;GO:0016567;GO:0016874;GO:0006464 | IPR009036;IPR016040;IPR000594;IPR018965;IPR023280;IPR000127;IPR019572;IPR018075;IPR018074;IPR000011 | Ubiquitin-activating enzyme E1;Putative uncharacterized protein;Uncharacterized protein;Putative ubiquitin-activating enzyme e1;Ubiquitin-like modifier activating enzyme 1 AED:0.05 eAED:0.05 Q…	0			2	2.73	100	X		X
Merlin/moesin/ezrin/radixin	BN1106_s1300B000145	Q5DAD7;C7TXW6;C1LD79;G4VND1;Q26520 | GO:0005737;GO:0005856;GO:0019898 | IPR019749;IPR019750;IPR011259;IPR000798;IPR014352;IPR019748;IPR000299;IPR018979;IPR018980;IPR008954;IPR011993;IPR011174 | Putative Ezrin;Putative merlin/moesin/ezrin/radixin;JF-2 protein;SJCHGC06288 protein AED:0.07 eAED:0.07 QI:178|1|1|1|0.77|0.8|10|706|549	2	5.1	100	2	5.1	100	X	X	X
Phosphoglucomutase	BN1106_s269B000233	G7YTA1;C4QPU8;E9GBC4;G9KG71;U3J383 | GO:0000287;GO:0004614;GO:0005975;GO:0016868;GO:0003676 | IPR005844;IPR016055;IPR005845;IPR005846;IPR016066;IPR005841;IPR005843;IPR009027;IPR011320;IPR012337 | Phosphoglucomutase, putative;Putative uncharacterized protein;Phosphoglucomutase-1;Phosphoglucomutase 1;Uncharacterized protein AED:0.13 eAED:0.13 QI:0|1|0.8|1|0.25|0.2|5|364|341	0			2	6.45	100	X		X
Cathepsin L5	BN1106_s6354B000017	Q9NB30;Q24941;A5X484;Q9NGW0;A8I5A2 | GO:0008234;GO:0006508 | IPR025661;IPR000169;IPR025660;IPR013128;IPR000668;IPR013201 | Cathepsin L1;Cathepsin L;Cathepsin AED:0.31 eAED:0.31 QI:0|0.66|0.5|1|1|1|4|74|273	2	16.5	100	2	12.8	100	X	X		X
TyrA protein;iron-dependent peroxidase	BN1106_s232B000326	Q5DBS1;C1LEZ9;G4LZI9;G4LZJ1;C1LH36 | GO:0020037;GO:0004601 | IPR011008;IPR006314 | Putative TyrA protein;Putative iron-dependent peroxidase;Putative uncharacterized protein;Dyp-type peroxidase, putative;SJCHGC07012 protein AED:0.25 eAED:0.25 QI:271|0.88|0.9|1|0.77|0.7|10|0|389	0			3	10.3	100	X			X
1-aminocyclopropane-1-carboxylate synthase/ alanine transaminase/ transferase	BN1106_s1834B000181	C1LGL3;G4LYP9;H2KR63;K1QAF3;T1FMS3 | GO:0004021;GO:0030170;GO:0009058;GO:0003824;GO:0008483 | IPR004839;IPR015424;IPR015421;IPR015422 | 1-aminocyclopropane-1-carboxylate synthase/ alanine transaminase/ transferase, transferring nitrogenous groups;Alanine aminotransferase, putative;Alanine transaminase;Alanine aminotransferase 2;Uncharacterized protein AED:0.29 eAED:0.29 QI:76|1|1|1|0.4|0.33|6|126…	0			3	17	100	X
4-methyl-5(B-hydroxyethyl)-thiazole monophosphate biosynthesis	BN1106_s1971B000297	H2KSN1;Q5DC05;C1L828;C1L827;C1LMP7 | | IPR006287;IPR002818 | Uncharacterized protein;4-methyl-5(B-hydroxyethyl)-thiazole monophosphate biosynthesis;SJCHGC05973 protein AED:0.01 eAED:0.01 QI:0|-1|0|1|-1|1|1|0|183	2	20.2	100	4	15.8	100	X
Chaperonin containing t-complex protein 1, zeta subunit, tcpz	BN1106_s3867B000081	H2KV87;G4V5L4;T1INR8;H9AWU2;C3XVJ0 | GO:0005737;GO:0005524;GO:0006457 | IPR012722;IPR017998;IPR002194;IPR002423;IPR027409;IPR027413;IPR027410 | Putative uncharacterized protein;Putative chaperonin containing t-complex protein 1, zeta subunit, tcpz;T-complex protein 1 subunit zeta;Chaperonin containing T-complex polypeptide subunit zeta;Uncharacterized protein AED:0.13 eAED:0.13 QI:0|1|0.6|1|1|1|5…	2	6.02	100	3	5.84	100	X		X	X
Glycerol kinase	BN1106_s360B000346	H2KSG0;G4VLU8;G3N9Q1;G3N9Q2;C1BRY7 | GO:0004370;GO:0005975;GO:0006072;GO:0016301;GO:0016773 | IPR018485;IPR018483;IPR018484;IPR005999 | Glycerol kinase;Uncharacterized protein;Putative glycerol kinase AED:0.12 eAED:0.12 QI:1875|0.88|0.8|0.9|0.44|0.4|10|0|514	0			4	11.1	100	X
Leucine aminopeptidase 2;Leucyl aminopeptidase	BN1106_s617B000566	C6KGZ9;F2YGT5;Q17TZ3;B5G4Y9;C6FWH0 | GO:0005737;GO:0004177;GO:0030145;GO:0008235;GO:0006508 | IPR011356;IPR000819 | Peptidase M17;Leucine aminopeptidase 2;Leucyl aminopeptidase;Leucine amino peptidase AED:0.23 eAED:0.23 QI:114|0.8|0.83|1|0.4|0.33|6|197|392	0			3	10.2	100	X	X	X	X
Heat shock protein 70 (Hsp70);Molecular chaperone DnaK	BN1106_s2487B000188	G7YNS8;G4VEN0;Q5DGY9;T1FN96;L7LX08 | GO:0005524;GO:0006457;GO:0006950 | IPR012725;IPR018181;IPR013126 | Putative heat shock protein 70 (Hsp70);Molecular chaperone DnaK;Putative molecular chaperones mortalin/pbp74/grp75 hsp70 superfamily;Heat shock 70kDa protein 9B;SJCHGC06312 protein;Uncharacterized protein AED:0.11 eAED:0.11 QI:58|0.9|0.81|1|0.8|0.63|11|78|665	0			5	10.2	100	X		X	X
Rab GDP dissociation inhibitor alpha	BN1106_s605B000203	G4VC25;G4VC26;Q5DA59;C1LHU4;G7YSG8 | GO:0005093;GO:0015031 | IPR018203;IPR000806 | Rab GDP dissociation inhibitor alpha;Putative rab GDP-dissociation inhibitor;SJCHGC01783 protein AED:0.08 eAED:0.08 QI:33|1|1|1|0.42|0.5|8|531|450	2	6.22	100	2	4.22	100	X
Heat shock protein 60;Chaperonin GroEL	BN1106_s4703B000071	G7YUU9;Q8MXA4;G4LWI2;F8J497;B8Y4I8 | GO:0005737;GO:0005524;GO:0042026;GO:0006950 | IPR018370;IPR001844;IPR002423;IPR027409;IPR027413 | Heat shock protein 60;Heat shock protein HSP60, putative;Chaperonin GroEL;Heat shock protein HSP60 AED:0.06 eAED:0.06 QI:0|1|0.8|1|1|1|5|119|631	4	13.3	100	2	4.6	100	X	X	X	X
Alpha-tubulin 2	BN1106_s925B000539	B0B5G5;B0RZ73;T1JYF9;H2MGK7;E4WXV2 | GO:0005737;GO:0005874;GO:0005525;GO:0003924;GO:0005200;GO:0007017;GO:0051258 | IPR002452;IPR008280;IPR000217;IPR018316;IPR023123;IPR017975;IPR003008 | Alpha-tubulin;Tubulin alpha-3;Whole genome shotgun assembly, reference scaffold set, scaffold scaffold_4;Uncharacterized protein AED:0.38 eAED:0.38 QI:0|1|1|1|1|1|2|115|439	0			2	8.66	100	X	X	X	X
Loss of heterozygosity 11 chromosomal region 2 gene A protein homolog;Putative vacuolar protein sorting 26, vps26;von Willebrand factor A domain-containing protein 5A	BN1106_s1191B000313	G7YFE1;G4VA73;C1LIX6;C1LIX7;C1LIX5 | | IPR013694;IPR002035 | Loss of heterozygosity 11 chromosomal region 2 G A protein homolog;Putative vacuolar protein sorting 26, vps26;von Willebrand factor A domain-containing protein 5A AED:0.20 eAED:0.20 QI:53|0.93|0.94|1|0|0.05|17|1383|648	0			3	7.56	100	X	X	X
Xaa-Pro dipeptidase (M24 family)	BN1106_s468B000343	G7YUN1;Q5DFD6;L7LZT3;G4VJ72;L5JMG2 | GO:0004177;GO:0030145;GO:0009987 | IPR007865;IPR000994;IPR001131 | Xaa-Pro dipeptidase (M24 family);Xaa-Pro dipeptidase;Putative xaa-pro dipeptidase;SJCHGC06332 protein AED:0.30 eAED:0.30 QI:489|1|1|1|0.36|0.33|12|301|504	0			4	7.74	100	X
Threonine dehydratase	BN1106_s3110B000170	G7YI62;R7UXC2;C3Y9T1;T1I4J3;K1PNT5 | GO:0004794;GO:0006567;GO:0016597;GO:0008152 | IPR005789;IPR001926;IPR002912 | Putative uncharacterized protein;Threonine dehydratase;Threonine dehydratase catabolic;Uncharacterized protein AED:0.19 eAED:0.19 QI:151|0.75|0.88|1|0.87|0.77|9|306|401	0			2	7.23	100	X
O-sialoglycoprotein endopeptidase	BN1106_s1572B000219	G7YXG7;G4VSD1;G4V968;G4VSP4;G4LZQ9 | GO:0004518;GO:0006281;GO:0090305 | IPR026832;IPR006085;IPR000905;IPR017861;IPR017860 | Putative uncharacterized protein;Uncharacterized protein;O-sialoglycoprotein endopeptidase AED:0.27 eAED:0.31 QI:0|0.5|0.33|1|0|0.33|3|0|908	2	3.63	100	0			X
Methylmalonyl CoA epimerase	BN1106_s706B000207	G3HQ33;D4A197;G3PS42;G1N013;G1SUD1 | GO:0005739;GO:0004493;GO:0046491 | IPR017515 | Methylmalonyl CoA epimerase (Predicted), isoform CRA_d;Protein Mcee;Uncharacterized protein;Methylmalonyl-CoA epimerase, mitochondrial AED:0.43 eAED:0.43 QI:0|0.5|0.57|0.57|1|1|7|275|218	0			3	20.2	100	X
Calcium binding protein	BN1106_s4B000834	Q9NIG5;Q8MUB9;Q867X8;G7YNX6;G4VR90 | GO:0005509 | IPR011992;IPR018247;IPR002048 | Putative calcium-binding protein;Calcium-binding protein;8 kDa calcium-binding protein;Calcium binding protein AED:0.20 eAED:0.20 QI:71|1|1|1|0.5|0.33|3|70|69	2	33.3	100	0			X	X
L-lactate dehydrogenase (EC 1.1.1.27)	BN1106_s769B000142	Q1M156;B2KYE3;C1L860;H2KV11;Q7Z1I3 | GO:0005737;GO:0004459;GO:0044262;GO:0006096 | IPR001557;IPR011304;IPR018177;IPR022383;IPR001236;IPR015955;IPR016040 AED:0.37 eAED:0.37 QI:0|0|0.5|1|0|0.5|2|99|325	0			3	12	100	X	X	X	X
Glucose-6-phosphate isomerase (EC 5.3.1.9)	BN1106_s1959B000206	H2KV24;Q5BYL3;G4VPH5;C1LK30;C1L6Q2 | GO:0004347;GO:0006094;GO:0006096;GO:0005737 | IPR001672;IPR023096;IPR018189 | SJCHGC00698 protein AED:0.24 eAED:0.24 QI:14|0.8|0.83|0.83|0.6|0.5|6|0|202	0			3	17.3	100	X		X	X
Uncharacterized protein	BN1106_s17559B000002	G7YHW9 | | IPR001610 | Uncharacterized protein AED:0.05 eAED:0.09 QI:0|1|0.5|1|0|0|2|0|811	2	3.33	100	0			X
Troponin C;20 kDa calcium-binding protein (Antigen SM20)	BN1106_s280B000159	Q86ET3;G7YP02;G4LZ30;K1QFK6;Q27428 | GO:0005509 | IPR011992;IPR018247;IPR002048 | Calcium-binding protein, putative;Calcium-binding protein;Troponin C;20 kDa calcium-binding protein (Antigen SM20);Clone ZZD1444 mRNA sequence AED:0.65 eAED:0.65 QI:0|0.66|0.5|0.75|1|1|4|0|181	0			2	11	100	X		X
Aldo-keto reductase	BN1106_s1026B000549	C1LRE8;C1LRF1;C1LRF2;C1LRE7;G4LXS0 | GO:0004032;GO:0016491 | IPR001395;IPR018170;IPR020471;IPR023210 | Aldo-keto reductase family 1, member B4 (Aldose reductase);Aldo-keto reductase, putative AED:0.38 eAED:0.38 QI:37|1|1|1|0.87|0.77|9|167|311	0			5	19	100	X		X
Myophilin;Calponin-related	BN1106_s3747B000111	H2KV59;Q86DV9;Q6IV29;C1LMV1;G4M0V2 | | IPR000557;IPR001715;IPR003096 | Myophilin;Calponin-related;Myophilin-like protein;Clone ZZZ59 mRNA sequence AED:0.08 eAED:0.08 QI:450|1|1|1|0.75|0.6|5|1142|190	0			2	11.1	100	X	X		X
Uncharacterized protein	BN1106_s551B000321	H2KQ80;G4LX25;Q5C735;Q5DCF1;G7Y9N9 | | | Putative uncharacterized protein;Uncharacterized protein;SJCHGC00797 protein;SJCHGC02563 protein AED:0.39 eAED:0.53 QI:90|0|0.66|1|0|0.33|3|99|323	0			2	7.74	100	X
Thioredoxin-glutathione reductase	BN1106_s3005B000095	A8E0R8;Q962Y6;G4V8J4;G4XPB3;Q5DE05 | GO:0009055;GO:0050660;GO:0050661;GO:0015035;GO:0004791;GO:0045454;GO:0046872 | IPR016156;IPR013027;IPR011767;IPR002109;IPR011899;IPR004099;IPR023753;IPR012999;IPR001327;IPR012336;IPR006338 | Thioredoxin-glutathione reductase;Thioredoxin glutathione reductase;SJCHGC06622 protein AED:0.54 eAED:0.54 QI:0|0.71|0.75|0.75|1|1|8|0|241	0			2	13.3	100	X	X
Purine nucleoside phosphorylase	BN1106_s683B000339	H2KSM1;C1LK99;C1L6U5;Q9BMI9;C1LKA0 | GO:0004731;GO:0009116 | IPR000845;IPR001369;IPR011270;IPR011268 | Purine nucleoside phosphorylase AED:0.48 eAED:0.49 QI:0|0.5|0.42|0.71|0|0|7|0|338	0			2	5.92	100	X		X
Uncharacterized protein	BN1106_s263B000603	no_uniprot | no_go | no_ipr | uncharacterised AED:0.08 eAED:0.08 QI:620|1|1|1|0|0|5|79|118	0			2	17.8	100	X
DEAD box ATP-dependent RNA helicase	BN1106_s664B000642	H2KNX8;C1LNL3;Q5DCD8;G4LXB6;C1LNL9 | GO:0005524;GO:0008026;GO:0003743;GO:0003676 | IPR011545;IPR014001;IPR001650;IPR027417;IPR014014;IPR000629 | Eukaryotic initiation factor 4A;DEAD box ATP-dependent RNA helicase, putative;ATP-dependent RNA helicase eIF4A;SJCHGC06278 protein AED:0.15 eAED:0.15 QI:0|0.8|0.66|0.83|0.8|0.83|6|703|400	0			4	13.2	100	X		X
Actin	BN1106_s2907B000132	H2KNQ5;Q5DF69;B2XY27;D2IYE7;E3WSD5 | GO:0005737;GO:0005856;GO:0005524 | IPR004000;IPR004001;IPR020902 | Actin;Beta actin;Uncharacterized protein;Actin beta/gamma 1;Actin 5C;SJCHGC06318 protein AED:0.32 eAED:0.32 QI:77|0|0.5|1|0|0|2|0|509	0			2	20.2	100	X	X	X	X
Actin	BN1106_s3541B000067	D1FP00;A2SY09;E5F7D0;Q7KPF4;O97475 | GO:0005737;GO:0005856;GO:0005524 | IPR004000;IPR020902;IPR004001 | Actin;Uncharacterized protein;Non-muscle actin 6.2;Non-muscle actin II;Cytoskeletal actin 1 AED:0.03 eAED:0.03 QI:0|-1|0|1|-1|1|1|0|402	0			3	29.6	100	X	X	X	X
Titin	BN1106_s1119B000202	G7YG49;G4V6G9;Q5DI56;T1K6F2;H2KSJ1 | | IPR007110;IPR013783;IPR013098;IPR003599;IPR010939;IPR003598 | Putative titin;Titin;SJCHGC09287 protein;Uncharacterized protein AED:0.23 eAED:0.23 QI:632|0.92|0.93|0.93|0.42|0.53|15|0|762	0			2	2.89	100	X	X	X
Heat shock 70 kDa protein cognate 4	BN1106_s495B000228	Q5MGD5;G6DDQ9;R4WCP9;S5FXH1;Q8N0P2 | GO:0005524;GO:0006950 | IPR018181;IPR013126 | Heat shock 70 kDa protein cognate 4;Heat shock protein 4 heat shock cognate 70 protein;Heat shock cognate protein;Heat shock protein 70;Uncharacterized protein;Heat shock cognate 70 AED:0.01 eAED:0.01 QI:0|-1|0|1|-1|1|1|0|618	0			3	6.47	100	X	X	X	X
Glutathione S-transferase zeta	BN1106_s1807B000157	G7Y784;C1C1D8;D2VAX3;C1BQG6;Q4V993 | GO:0005737;GO:0016853;GO:0009072;GO:0003824;GO:0016740 | IPR010987;IPR004045;IPR004046;IPR005955;IPR012336 | Maleylacetoacetate isomerase;Probable maleylacetoacetate isomerase 2;Predicted protein;Glutathione S-transferase;Zgc:113898 AED:0.36 eAED:0.38 QI:0|1|0.66|1|1|1|3|189|174	0			3	21.8	100	X	X	X
Succinate-semialdehyde dehydrogenase (NADP+)	BN1106_s4925B000033	H2KUR1;G4V9C8;A9XKA4;Q9A3R2;B8H3V3 | GO:0016620;GO:0009013;GO:0009450 | IPR016161;IPR016163;IPR016160;IPR016162;IPR015590;IPR010102 | Aldehyde dehydrogenase NAD(P)+-like protein;Succinate-semialdehyde dehydrogenase (NADP+);Putative succinate semialdehyde dehydrogenase;Succinate-semialdehyde dehydrogenase AED:0.24 eAED:0.24 QI:219|1|1|1|1|1|5|267|358	0			4	14.5	100	X	X	X	X
Alanine aminotransferase	BN1106_s1834B000180	G7YGY3;C1LGL4;C1LGL3;G4LYP9;E3WWQ7 | GO:0004021;GO:0030170;GO:0009058;GO:0003824;GO:0008483 | IPR004839;IPR015424;IPR015421;IPR015422 | 1-aminocyclopropane-1-carboxylate synthase/ alanine transaminase/ transferase, transferring nitrogenous groups;Uncharacterized protein;Alanine aminotransferase, putative;Alanine aminotransferase 1 AED:0.54 eAED:0.54 QI:0|0.5|0.33|0.66|0.5|0.33|3|0|139	0			2	19.4	100	X	X	X
Uncharacterized protein	BN1106_s538B000488	H2KRN4;G4V9U8;Q5C6L1 | GO:0030246 | IPR008985;IPR013320;IPR001079 | Putative uncharacterized protein;Uncharacterized protein AED:0.03 eAED:0.04 QI:270|0.9|0.90|1|0|0|11|1684|825	0			3	4.73	100	X
Calponin	BN1106_s2140B000163	H2KPZ5;H2KRE5;B5B7R6;G4LUS0;O96410 | GO:0031032 | IPR001997;IPR000557;IPR001715;IPR003096 | Putative uncharacterized protein;Calponin homolog, putative;Calponin-3;Calponin homolog AED:0.03 eAED:0.03 QI:1452|0.71|0.87|0.87|1|1|8|1213|395	4	12.9	100	0			X	X		X
Alcohol dehydrogenase	BN1106_s638B000318	K1QKF8;G4VR32;R7VJE3;B3RW57;R4G4U8 | GO:0051903;GO:0008270;GO:0006069;GO:0004022 | IPR014183;IPR013149;IPR013154;IPR002085;IPR002328;IPR011032;IPR016040 | Putative uncharacterized protein;Putative alcohol dehydrogenase;Alcohol dehydrogenase class-3;Uncharacterized protein AED:0.31 eAED:0.31 QI:43|0.83|0.85|0.85|0.83|0.71|7|0|337	0			2	7.12	100	X	X
Serpin	BN1106_s3226B000049	A6YID8;G7YPF3;E2DHH4;H2KUA9;H2KUK4 | GO:0005615;GO:0008233;GO:0006508 | IPR023795;IPR023796;IPR000215 | Serine protease inhibitor;Serpin;Serpin B;Leukocyte elastase inhibitor AED:0.44 eAED:0.44 QI:0|1|0.66|1|0.5|0.33|3|442|187	0			2	10.7	100	X			X
Ubiquitin-protein ligase BRE1	BN1106_s208B000185	G4VDG5;H2KTC4;Q5C5J3;Q5C157;G4VI28 | GO:0016874 | IPR002931 | Putative ubiquitin-protein ligase BRE1;Putative uncharacterized protein;Kyphoscoliosis peptidase;SJCHGC08397 protein;SJCHGC06333 protein AED:0.09 eAED:0.09 QI:523|0.85|1|1|0.71|0.62|8|1069|787	0			4	6.99	100	X
Dynein light chain	BN1106_s1444B000096	G7YW13;Q86H14;B3GUS8;C5K813;C1BH21 | GO:0005875;GO:0007017 | IPR019763;IPR001372 | Putative uncharacterized protein;Dynein light chain 1, cytoplasmic;Dynein light chain motor protein, putative;Dynein light chain AED:0.53 eAED:0.53 QI:165|0.33|0.5|0.5|0.66|0.5|4|0|93	0			2	23.7	100	X	X	X	X
Retinol dehydrogenase	BN1106_s1383B000093	C1LNI7;C1LNI9;C1LNJ0;C1LNI8;G4VSH5 | GO:0016491;GO:0055114 | IPR002198;IPR002347;IPR016040 | Putative Retinol dehydrogenase 11;Putative short chain dehydrogenase AED:0.25 eAED:0.25 QI:247|1|1|1|1|1|3|257|321	0			2	12.5	100	X	X
Dynein light chain	BN1106_s949B000146	G7Y6P6;Q5DBI5;B1WA71;C1LNI1;C1LNH7 | GO:0005875;GO:0007017 | IPR001372;IPR019763 | Dynein light chain LC6, flagellar outer arm;SJCHGC01950 protein;Adenosinetriphosphatase;Dynein light chain LC8-type;SJCHGC01741 protein AED:0.46 eAED:0.46 QI:0|0|0.33|0.66|0|0|3|0|102	2	20.6	100	0			X	X	X	X
Dihydrolipoamide dehydrogenase	BN1106_s8157B000032	H2KSW9;G4VCN8;C1LIA5;C1LIA3;C1LIA4 | GO:0004148;GO:0050660;GO:0045454;GO:0016491 | IPR016156;IPR013027;IPR006258;IPR004099;IPR023753;IPR012999;IPR001327 | Dihydrolipoamide dehydrogenase AED:0.17 eAED:0.17 QI:13|1|0.75|1|1|1|4|0|253	0			2	9.09	100	X		X
Glucan phosphorylase	BN1106_s916B000191	H2KVK5;C1L565;Q5DFW7;G4VSJ5;K7HWH6 | GO:0008184;GO:0005975;GO:0030170 | IPR000811;IPR011833 | Glucan phosphorylase;Putative glycogen phosphorylase;Starch phosphorylase;Uncharacterized protein;SJCHGC09409 protein AED:0.42 eAED:0.42 QI:178|1|0.66|1|0.5|0.33|3|0|176	0			3	17.6	100	X
Mitochondrial trans-2-enoyl-CoA reductase	BN1106_s4810B000086	G7Y8S7;G4VEY4;L7JGM7;L7ILA1;G5EHT4 | GO:0016491;GO:0008270;Unreviewed | IPR013149;IPR013154;IPR002085;IPR011032;IPR016040 | Putative zinc binding dehydrogenase;Trans-2-enoyl-CoA reductase;Mitochondrial trans-2-enoyl-CoA reductase;Trans-2-enoyl-CoA reductase, mitochondrial AED:0.28 eAED:0.28 QI:2798|0|0.5|1|0|0.5|2|475|189	0			2	15.3	100	X
Annexin	BN1106_s819B000365	H2KPF9;Q9XY89;C4QH88;B2LXU0;Q5DFR2 | GO:0005509;GO:0005544 | IPR001464;IPR018502;IPR018252 AED:0.35 eAED:0.35 QI:0|0.83|0.85|0.85|0.33|0.28|7|269|282	0			2	6.03	100	X	X		X
UTP-glucose-1-phosphate uridylyltransferase	BN1106_s244B000349	H2KPX8;G4VDL3;K1Q1D1;R7U2L9;B7Q2W2 | GO:0003983;GO:0016779 | IPR002618;IPR016267 | UTP-glucose-1-phosphate uridylyltransferase, putative;Putative utp-glucose-1-phosphate uridylyltransferase 2 (Udp-glucose pyrophosphorylase 2);UTP--glucose-1-phosphate uridylyltransferase;Uncharacterized protein AED:0.11 eAED:0.11 QI:978|0.71|0.87|1|0.14|0.37|8|678|403	0			3	7.69	100	X		X
Inorganic pyrophosphatase	BN1106_s1848B000328	G7YX75;G4VPE8;Q5DE13;U3KDV2;E9HGN3 | GO:0005737;GO:0004427;GO:0000287;GO:0006796 | IPR008162 | Putative uncharacterized protein;Putative inorganic pyrophosphatase;Probable inorganic pyrophosphatase 1;SJCHGC07024 protein;Uncharacterized protein AED:0.45 eAED:0.45 QI:0|1|0.8|1|1|1|5|89|253	0			2	9.49	100	X
Calponin	BN1106_s773B000382	B5B7R6;O96410;H2KRE5;G4LUS0;P91888 | GO:0031032 | IPR001997;IPR000557;IPR001715;IPR003096 | Putative uncharacterized protein;Calponin homolog, putative;Calponin-3;Calponin homolog AED:0.08 eAED:0.08 QI:674|0.5|0.8|0.8|0|0|5|426|362	0			2	4.97	100	X	X	X	X
Camp-dependent protein kinase type II-alpha regulatory subunit	BN1106_s417B000229	G4VHF4;G4LV34;H2KNM6;L7LYQ1;L7M1A3 | GO:0005952;GO:0008603;GO:0016301 | IPR002373;IPR012198;IPR003117;IPR018490;IPR018488;IPR000595;IPR014710 | Camp-dependent protein kinase type II-alpha regulatory subunit, putative;Putative camp-dependent protein kinase type II regulatory subunit;cAMP-dependent protein kinase regulator;Putative camp-dependent protein kinase r2 AED:0.32 eAED:0.33 QI:0|1|0.83|1|0…	0			2	6.65	100	X		X	X
Elongation factor	BN1106_s1739B000159	Q6AZM9;H2KSL0;I1F990;F1NFS0;R4GK33 | GO:0005525;GO:0003924;GO:0006184;GO:0003746 | IPR000795;IPR009022;IPR000640;IPR027417;IPR020568;IPR014721;IPR005225;IPR009000;IPR005517;IPR004161 | Elongation factor 2;Uncharacterized protein;Eft-2-prov protein AED:0.05 eAED:0.05 QI:374|0.8|0.66|1|0.8|0.66|6|46|775	0			3	5.03	100	X	X	X	X
Actin-interacting protein	BN1106_s2434B000197	G7Y5H4;G4M057;C1LJU4;C1LJU5;R7U9Q4 | | IPR020472;IPR015943;IPR001680;IPR019775;IPR017986;IPR011044;IPR011047 | Putative actin-interacting protein 1;WD-repeat protein, putative;Actin-interacting protein 1;Uncharacterized protein AED:0.12 eAED:0.12 QI:0|0.90|0.83|1|0.36|0.41|12|163|618	0			2	5.66	100	X	X	X	X
Dipeptidylpeptidase	BN1106_s13034B000002	G7Y3C7;G4VG40;C1LH70;G3QAW5;R7TWW0 | GO:0005737;GO:0008239;GO:0006508 | IPR005317;IPR013094 | Dipeptidylpeptidase 3;Uncharacterized protein;Dipeptidyl-peptidase III (M49 family);Dipeptidyl-peptidase III AED:0.18 eAED:0.18 QI:0|1|1|1|1|1|3|73|604	0			2	3.48	100	X		X
Heat shock protein 70	BN1106_s617B000558	C4QFY0;C4QFX9;H9K102;U4U4I6;N6UBE3 | GO:0005524;GO:0006950 | IPR013126;IPR018181 | Heat shock protein 70 (Hsp70)-4, putative;Uncharacterized protein AED:0.38 eAED:0.39 QI:0|0.57|0.62|0.87|0|0|8|0|418	0			3	8.61	100	X	X	X	X
Tropinone reductase	BN1106_s1612B000139	G7YFI1;Q5DB51;G4VFX0;B4KCR4;B4KCR3 | GO:0016491;GO:0055114;GO:0004316;GO:0008678 | IPR002198;IPR002347;IPR016040;IPR020904 | GI10240;GI10241;Putative tropinone reductase;3-oxoacyl-[acyl-carrier-protein] reductase;2-deoxy-D-gluconate 3-dehydrogenase;SJCHGC06279 protein AED:0.44 eAED:0.44 QI:0|0.5|0.6|0.8|0|0|5|176|211	0			2	13.3	100	X
Aldose 1-epimerase	BN1106_s4504B000167	G7YK24;T1PFX2;L7VMZ9;S3KYH8;H9UGC6 | GO:0004034;GO:0030246;GO:0019318 | IPR015443;IPR008183;IPR011013;IPR014718;IPR018052 | Aldose 1-epimerase AED:0.00 eAED:0.00 QI:6709|1|1|1|1|1|2|340|379	0			2	6.6	100	X
Venom allergen-like (VAL) 11 protein	BN1106_s1956B000118	G7Y5C0;Q5DFA7;G4VC55;G4VC56;Q1WL54 | | IPR001283;IPR014044 | Venom allergen-like (VAL) 11 protein;Golgi-associated plant pathoGsis-related protein 1;Venom allergen-like protein 11;SJCHGC09417 protein AED:0.15 eAED:0.15 QI:105|0.87|0.88|1|0.62|0.44|9|656|381	0			2	5.77	100	X
