# Supplementary material for: Fasciola hepatica Surface Tegument: Glycoproteins at the Interface of Parasite and Host
Source: Mol Cell Proteomics. 2016 Jul 27;15(10):3139–53. doi: 10.1074/mcp.M116.059774 (PMC5054340; doi:10.1074/mcp.M116.059774)
Supplement: Supplemental Data [file 10.1074_M116.059774_mcp.M116.059774-4.xlsx]

## Sheet: Sheet1
Supplementary table 3 - LC-MS/MS identification of proteins in the Man-FhTeg fractions comprised of the ConA-bound, LCA-bound and GNL-bound proteins
			ConA-bound			LCA-bound			GNL-bound			Identified in other Fasciola proteomic studies		Identified in Schistosome proteomic studies
Protein	Accession Number	Protein Identification	Unique peptides	% cover	Scaffold probability score %	Unique peptides	% cover	Scaffold probability score %	Unique peptides	% cover	Scaffold probability score %	Hacaritz et al. (ref)	Wilson et al. (ref)	Sotillo et al. (ref)	Zhang et al. (ref)
Cys1 protein	Q711N7;G7YFF9;G7YFI6 | GO:0004869 | IPR000010 | Putative cys1 protein AED:0.06 eAED:0.06 QI:30|0.91|0.92|1|0.62|0.76|25|257|1517	BN1106_s1612B000138	16	16.2	100	44	34.5	100	44	38.3	100	X
Fructose-bisphosphate aldolase (EC 4.1.2.13)	G7YD93;R7VBN9;K1R8R6;E3VWM3;G9C5D5 | GO:0004332;GO:0006096 | IPR000741;IPR013785 AED:0.17 eAED:0.18 QI:99|1|1|1|1|1|5|84|366	BN1106_s4469B000065	12	61.7	100	10	41.3	100	12	51.4	100	X	X	X	X
Glutamate dehydrogenase (NAD(P)+)	G0KVQ3;G7YLC0;C1LJA9;C1LJB0;C1L6B7 | GO:0016639;GO:0006520;GO:0004353;GO:0016491 | IPR006095;IPR006096;IPR006097;IPR014362;IPR016040 | Glutamate dehydrogenase 1;Glutamate dehydrogenase (NAD(P)+) AED:0.09 eAED:0.09 QI:4511|0.83|0.85|1|0.5|0.71|7|0|318	BN1106_s5767B000030	10	41.5	100	11	42.5	100	12	49.4	100	X	X	X
Basement membrane-specific heparan sulfate proteoglycan core protein	G7YN43;G4VE00;G4VE01;Q5C0M5;I3KII9 | | IPR007110;IPR013783;IPR003599;IPR002049;IPR013098;IPR003598;IPR002172;IPR001368;IPR013032;IPR008985;IPR013320;IPR000742;IPR013151;IPR018031;IPR000034;IPR001791;IPR023415;IPR000082 | Putative uncharacterized protein;Basement membrane-specific heparan sulfate proteoglycan core protein;Uncharacterized protein;SJCHGC06570 protein AED:0.08 eAED:0.08 QI:0|0.83|0.8…	BN1106_s25B000189	11	2.39	100	50	10.6	100	33	7.03	100	X
Cathepsin L CL2	Q9NGW3;Q9NGW4;A5Z1V3;Q7JNQ8;Q24944 | GO:0008234;GO:0006508 | IPR025661;IPR000169;IPR025660;IPR013128;IPR000668;IPR013201 | Secreted cathepsin L2;Cathepsin L-like protease;Secreted cathepsin L 2;Cathepsin L AED:0.26 eAED:0.26 QI:50|1|1|1|1|1|5|70|400	BN1106_s8098B000020	12	47.2	100	11	40.3	100	12	43	100	X	X		X
Actin	Q5DF69;C1LDB7;G7Y3S9;E4WRJ5;K1Q0U8 | GO:0005737;GO:0005856;GO:0005524 | IPR004000;IPR020902;IPR004001 | Actin 5C;Whole genome shotgun assembly, allelic scaffold set, scaffold scaffoldA_455;Whole genome shotgun assembly, reference scaffold set, scaffold scaffold_1;Actin beta/gamma 1;Actin;SJCHGC06318 protein AED:0.35 eAED:0.36 QI:0|0|0|0.5|0|0|2|0|420	BN1106_s2907B000133	14	41	100	8	18.1	100	12	41.4	100	X	X	X	X
Heat shock protein 70	B1NI98;B1NI97;B2RER2;H2KSA9;B0LVF7 | GO:0005524;GO:0006950 | IPR018181;IPR013126 | Heat shock protein 70;Heat shock 70kDa protein 1/8 AED:0.00 eAED:0.00 QI:0|-1|0|1|-1|1|1|0|645	BN1106_s309B000234	13	27	100	10	21.2	100	14	29	100	X	X	X	X
Phosphoenolpyruvate carboxykinase 2	H2KQ97;B2KYE5;T1KI49;T1KYZ6;K7J8E0 | GO:0005525;GO:0016301;GO:0004613;GO:0006094 | IPR018091;IPR013035;IPR008209;IPR008210 | Phosphoenolpyruvate carboxykinase 2;Phosphoenolpyruvate carboxykinase (GTP);Uncharacterized protein AED:0.20 eAED:0.20 QI:0|0.8|0.66|0.83|0.8|0.83|6|175|619	BN1106_s246B000252	13	25.2	100	12	20.4	100	19	38.4	100	X	X	X
Lymphocyte cytosolic protein 1;Fimbrin, putative;Plastin-2	G7YNU0;C7TXR1;Q26574;G4LXR0;Q5C602 | | IPR001589;IPR001715 | Lymphocyte cytosolic protein 1;Fimbrin, putative;Plastin-2;Fimbrin;SJCHGC01985 protein AED:0.31 eAED:0.32 QI:0|0.5|0.6|0.8|1|1|5|609|579	BN1106_s1403B000129	13	30.7	100	9	22.6	100	15	33.2	100	X	X	X
Cpectrin beta chain, brain 4 (Spectrin, non-erythroid beta chain 4) (Beta-V spectrin) (BSPECV)	G4V8A5;R7THV3;T1ELU5;E9FW64;T1PDG2 | GO:0005509;GO:0003676;GO:0008270 | IPR011992;IPR014837;IPR018247;IPR002048;IPR001452;IPR018159;IPR013315;IPR002017;IPR007087;IPR015880;IPR003604 | Putative uncharacterized protein;Putative spectrin beta chain, brain 4 (Spectrin, non-erythroid beta chain 4) (Beta-V spectrin) (BSPECV);Uncharacterized protein;Spectrin repeat protein AED:0.04 eAED:0.04 QI:77|1|1|1…	BN1106_s4255B000066	8	3.59	100	18	9.21	100	50	27.8	100	X		X
Malic enzyme	H2KRA6;C1LE56;E9GLD2;L7WRS4;H9KIS5 | GO:0016619;GO:0046872;GO:0051287;GO:0006108 | IPR015884;IPR012301;IPR012302;IPR001891;IPR016040 AED:0.10 eAED:0.10 QI:68|0.8|0.90|0.90|1|1|11|345|607	BN1106_s233B000262	12	29.2	100	8	16.3	100	16	41.8	100	X	X	X	X
Alpha-actinin	H2KTW4;G4VBW4;G4VBW5;K1RH58;J9JKH2 | GO:0005509 | IPR001589;IPR001715;IPR011992;IPR014837;IPR018247;IPR002048;IPR018159;IPR002017 | Putative alpha-actinin;Alpha-actinin sarcomeric;Uncharacterized protein;Alpha-actinin, sarcomeric AED:0.14 eAED:0.14 QI:188|0.94|0.94|1|0.58|0.55|18|168|833	BN1106_s4069B000247	24	39.4	100	7	10.8	100	24	39.6	100	X	X	X
2-oxoglutarate dehydrogenase	H2KTC5;G4VRR2;R7VL21;Q6GPC8;B5DED5 | GO:0004591;GO:0030976;GO:0006099 | IPR011603;IPR001017;IPR005475 | Uncharacterized protein;2-oxoglutarate dehydrogenase;2-oxoglutarate dehydrogenase E1 component;MGC80496 protein AED:0.32 eAED:0.32 QI:237|0.75|0.70|1|0.68|0.52|17|692|1165	BN1106_s425B000529	15	18	100	7	8.15	100	27	29	100	X	X		X
Gelsolin;Severin	G7YBE5;Q5C3W8;C1L4M3;G4VIJ2;C1LDA7 | | IPR007123;IPR007122 | Gelsolin;Putative gelsolin;Severin;SJCHGC06031 protein AED:0.14 eAED:0.14 QI:288|0.83|1|1|0.33|0.28|7|481|288	BN1106_s2349B000188	11	51	100	8	37.5	100	12	53.1	100	X	X	X
Annexin	G7Y6U9;C1L7Y2;Q5DBM0;C1L7Y4;G4VL99 | GO:0005509;GO:0005544 | IPR001464;IPR018502;IPR018252 AED:0.15 eAED:0.15 QI:111|1|1|1|0.44|0.4|10|214|356	BN1106_s819B000364	10	35.1	100	8	27.2	100	10	36.5	100	X	X	X	X
Collagen type XV alpha	G7YPD7;G4V7J0;Q5C6U8;G7YPD8;Q5C0J9 | GO:0031012;GO:0005198;GO:0007155;GO:0005581 | IPR016186;IPR016187;IPR010515;IPR011047;IPR015943;IPR011042;IPR011044 | Putative uncharacterized protein;Collagen type XV alpha;SJCHGC07460 protein;SJCHGC06390 protein AED:0.14 eAED:0.14 QI:0|0.68|0.75|0.9|0.05|0|20|0|1900	BN1106_s26B000447	14	13.3	100	18	15.8	100	15	13.6	100	X
Enolase	B3CJ61;Q0GF40;A1J8J9;G7YF68;B2LXU1 | GO:0000015;GO:0000287;GO:0004634;GO:0006096 | IPR000941;IPR020810;IPR020809;IPR020811 | Enolase AED:0.20 eAED:0.20 QI:6|0.83|0.71|1|0.83|0.85|7|116|549	BN1106_s3227B000227	8	22.2	100	5	13.8	100	12	31.3	100	X	X	X	X
Calpain	G7YHP4;A5A6F7;G4VAG2;O96072;O45033 | GO:0005622;GO:0005509;GO:0004198;GO:0006508 | IPR022684;IPR022682;IPR022683;IPR011992;IPR002048;IPR000169;IPR001300 | Calpain;Calpain (C02 family) AED:0.19 eAED:0.19 QI:95|1|1|1|0.26|0.35|20|235|756	BN1106_s204B000249	12	22.9	100	8	16.9	100	17	32.1	100	X	X	X	X
Glutathione S-transferase Mu 26	E3UTT4;B5AK46;Q9XYL9;G3IKC3;I6LB49 | GO:0004364;GO:0016740 | IPR010987;IPR004045;IPR004046;IPR012336;IPR003081 | Glutathione transferase;Glutathione S-transferase;Glutathione S-transferase Mu 6 AED:0.17 eAED:0.29 QI:0|0.71|0.37|1|0.57|0.37|8|119|502	BN1106_s4479B000057	6	13.3	100	3	7.57	100	7	16.5	100	X	X		X
Propionyl-CoA carboxylase alpha chain	G7YW97;G4V7M2;G4V7M3;F2E4X4;F1KUZ6 | GO:0005524;GO:0004075;GO:0046872;GO:0004658 | IPR011761;IPR013815;IPR013816;IPR001882;IPR011764;IPR005482;IPR000089;IPR005481;IPR005479;IPR016185;IPR011054;IPR011053;IPR000571 | Propionyl-CoA carboxylase alpha chain;Predicted protein;Putative propionyl-CoA carboxylase alpha subunit AED:0.06 eAED:0.07 QI:57|0.63|0.66|0.91|0.36|0.41|12|424|806	BN1106_s1252B000359	16	28.5	100	12	19.9	100	19	33.1	100	X	X
Cathepsin L1	Q7JNQ9;Q6R018;Q8T5Z9;H8WG11;Q2HPD3 | GO:0008234;GO:0006508 | IPR025661;IPR000169;IPR025660;IPR013128;IPR000668;IPR013201 | Cathepsin protein CatL1-MM3p;Cathepsin L1 proteinase;Cathepsin L protein;Secreted cathepsin L 1;Cathepsin L AED:0.26 eAED:0.26 QI:32|0.5|1|1|1|1|5|58|465	BN1106_s8490B000026	7	22.6	100	7	24.5	100	7	26	100	X	X		X
DM9 domain-containing protein	G4V6M3;C1L5K6;C1L5K5;Q5C390;G4V6M2 | | IPR024518 | DM9 domain-containing protein;Putative uncharacterized protein;SJCHGC03707 protein AED:0.44 eAED:0.45 QI:84|0.33|0.5|0.75|0|0|4|0|205	BN1106_s5689B000026	11	43.9	100	10	43.9	100	9	43.9	100	X	X
Glyceraldehyde 3-phosphate dehydrogenase	Q95V10;H2KPE2;C7TRM3;C1LD47;C7TZL9 | GO:0004365;GO:0051287;GO:0050661;GO:0016620;GO:0006006 | IPR020831;IPR020830;IPR020828;IPR016040;IPR020829;IPR006424 | Glyceraldehyde 3-phosphate dehydrogenase AED:0.21 eAED:0.21 QI:42|0.5|0.33|1|0.5|0.33|3|93|192	BN1106_s5174B000030	5	42.2	100	3	20.8	100	6	46.4	100	X	X	X	X
Mut protein	I3LYJ6;F6V4C7;Q8VED0;M3WVH2;E2RKY4 | GO:0005739;GO:0031419;GO:0046872;GO:0004494;GO:0072341;GO:0050667;GO:0009791 | IPR006159;IPR016176;IPR014348;IPR006158;IPR006099;IPR006098 | Uncharacterized protein;Mut protein AED:0.10 eAED:0.10 QI:0|1|0.85|1|0.84|0.92|14|479|728	BN1106_s3452B000178	7	13.6	100	5	8.93	100	13	23.9	100	X
ER calcistorin;Protein disulfide-isomerase	O76945;G7Y4W9;C1L502;G4LYC3;C1L503 | GO:0005783;GO:0003756;GO:0015035;GO:0045454;GO:0006662;GO:0006457;GO:0016853 | IPR005788;IPR005792;IPR005746;IPR012336;IPR017937;IPR013766 | ER calcistorin;Protein disulfide-isomerase,putative;Protein disulfide-isomerase A1;Protein disulphide isomerase AED:0.10 eAED:0.14 QI:0|1|0.83|1|1|1|6|248|501	BN1106_s2763B000063	19	49.7	100	10	26.5	100	5	13	100	X	X	X	X
Spectrin beta chain, brain 3 (Spectrin, non-erythroid beta chain 3) (Beta-IV spectrin)	G4VDE6;H2KSX2;G4VDE5;R7TST9;K1QFR9 | GO:0005543;GO:0008091;GO:0005200 | IPR001589;IPR001715;IPR018159;IPR002017;IPR001605;IPR011993;IPR001849;IPR016343 | Putative spectrin beta chain, brain 3 (Spectrin, non-erythroid beta chain 3) (Beta-IV spectrin);Spectrin beta;Spectrin beta chain;Uncharacterized protein AED:0.14 eAED:0.14 QI:0|0.94|0.84|1|1|1|19|0|2245	BN1106_s2351B000181	5	3.43	100	12	7.97	100	28	17.5	100	X		X
Pyruvate carboxylase (EC 6.4.1.1)	R7U617;Q7PMT9;E9H121;T1HWN2;Q16V52 | GO:0005524;GO:0004075;GO:0003677;GO:0046872;GO:0004736;GO:0006094 | IPR013785;IPR011761;IPR013815;IPR013816;IPR001882;IPR011764;IPR005482;IPR000089;IPR005481;IPR003379;IPR005479;IPR009057;IPR016185;IPR000891;IPR005930;IPR011054;IPR011053 AED:0.15 eAED:0.15 QI:297|0.85|0.95|0.95|0.95|0.90|21|265|1170	BN1106_s1091B000125	7	7.09	100	4	3.5	100	14	14.6	100	X	X	X
Tegumental calcium-binding EF-hand protein;CaBP4;Calcium-binding protein	I6U578;H2DH28;G7YVB2;B2KYF7;O46120 | GO:0005875;GO:0005509;GO:0007017 | IPR001372;IPR011992;IPR018247;IPR002048 | Tegumental calcium-binding EF-hand protein;Tegument antigen;Tegumental calcium-binding EF-hand protein 4;CaBP4;Calcium-binding protein AED:0.06 eAED:0.06 QI:421|1|1|1|1|1|3|431|191	BN1106_s214B000744	7	44.5	100	3	21.5	100	8	45.5	100	X	X	X
Tubulin beta-3	C1LBB1;G4VHK8;C6FDX2;B0RZ78;C4QIC0 | GO:0005737;GO:0005874;GO:0005525;GO:0003924;GO:0005200;GO:0007017;GO:0051258 | IPR013838;IPR002453;IPR008280;IPR000217;IPR018316;IPR023123;IPR017975;IPR003008 | Tubulin beta-3;Tubulin beta-2C chain;Tubulin beta chain,putative;Beta-tubulin;Putative tubulin beta chain AED:0.08 eAED:0.08 QI:41|0.66|0.5|1|1|1|4|0|389	BN1106_s4860B000047	9	34.4	100	8	26.7	100	9	33.7	100	X	X	X	X
Propionyl-CoA carboxylase beta chain, mitochondrial-like	H3CMG9;Q4VA79;T1E5C7;J3S4W9;G1KGX9 | GO:0005739;GO:0016874 | IPR000022;IPR011763;IPR011762 | Uncharacterized protein;Propionyl-CoA carboxylase beta chain, mitochondrial-like;LOC613054 protein;Propionyl-CoA carboxylase beta chain, mitochondrial-like protein AED:0.08 eAED:0.08 QI:399|0.75|1|1|0.5|0.4|5|230|454	BN1106_s1551B000468	12	35.5	100	4	13.9	100	7	23.1	100	X	X
Heat shock protein 90	G7Y2I9;C0KTP7;Q5D947;B8PXL3;D2J288 | GO:0005524;GO:0006457;GO:0006950 | IPR003594;IPR019805;IPR001404;IPR020575;IPR020568 | Heat shock protein 90;90 kDa heat shock protein;Molecular chaperone HtpG;SJCHGC00820 protein AED:0.03 eAED:0.04 QI:0|-1|0|1|-1|1|1|0|593	BN1106_s1320B000236	7	17	100	7	15.3	100	12	24.6	100	X	X		X
Glutamate dehydrogenase (NAD(P)+)	G7YLC0;Q5C192;G4LYZ1;C1LJA9;C1L6B7 | GO:0016639;GO:0006520;GO:0016491 | IPR006095;IPR006096;IPR006097;IPR014362;IPR016040 | Glutamate dehydrogenase (NAD(P)+);SJCHGC04960 protein AED:0.02 eAED:0.02 QI:53|0|0.5|1|0|0.5|2|95|201	BN1106_s8641B000016	5	28.4	100	2	12.4	100	8	36.8	100	X	X
14-3-3 epsilon;Tyrosine 3-monooxygenase/tryptophan 5-monooxygenase activation protein	H2KNZ3;Q9U491;G4V8A9;G4V8B1;E2B527 | GO:0004497 | IPR000308;IPR023409;IPR023410 | 14-3-3 protein epsilon;14-3-3 epsilon;Tyrosine 3-monooxygenase/tryptophan 5-monooxygenase activation protein AED:0.13 eAED:0.13 QI:318|1|1|1|1|1|4|532|252	BN1106_s686B000273	10	57.9	100	8	42.9	100	8	54.8	100	X	X	X	X
Cathepsin L1D;Cathepsin L1;Cathepsin;Cathepsin L	Q9NGW3;Q9NB30;Q24941;B9UN47;H6WYY7 | GO:0008234;GO:0006508 | IPR025661;IPR000169;IPR025660;IPR013128;IPR000668;IPR013201 | Cathepsin L1D;Cathepsin L1;Cathepsin;Cathepsin L AED:0.17 eAED:0.17 QI:35|0.75|0.8|1|0.75|0.6|5|50|399	BN1106_s4636B000039	8	29.8	100	8	28.8	100	7	26.6	100	X	X		X
Nardilysin (M16 family)	G7YCA5;Q5DD24;G4VKK9;G4VKK7;F7AJT5 | GO:0046872;GO:0004222;GO:0006508;GO:0003824;GO:0008152 | IPR011249;IPR011237;IPR011765;IPR001431;IPR007863 | Uncharacterized protein;Nardilysin (M16 family);Family M16 unassigned peptidase (M16 family);Nardilysin;SJCHGC09278 protein AED:0.18 eAED:0.18 QI:890|0.96|0.96|1|0|0.07|28|116|1002	BN1106_s2211B000138	7	9.58	100	9	13.8	100	23	28.6	100	X
Uncharacterised protein	no_uniprot | no_go | no_ipr | uncharacterised AED:0.37 eAED:0.37 QI:0|0.8|0.66|0.83|0|0|6|0|334	BN1106_s6821B000024	4	15.3	100	9	24.9	100	5	21	100	X
Tegument antigen;CaBP4;Calcium-binding protein;Tegumental calcium-binding EF-hand protein	O46121;Q45TR6;O46120;G7Y466;I6U578 | GO:0005875;GO:0005509;GO:0007017 | IPR001372;IPR011992;IPR018247;IPR002048 | Tegument antigen;CaBP4;Calcium-binding protein;Tegumental calcium-binding EF-hand protein AED:0.49 eAED:0.51 QI:0|1|0.5|1|0|0|2|323|173	BN1106_s214B000742	2	22.5	100	4	22.5	100	4	22.5	100	X	X	X
Telomerase protein component 1	G7YLL7;G4VGG6 | | IPR015943;IPR001680;IPR019775;IPR017986;IPR025139;IPR027417 | Uncharacterized protein;Telomerase protein component 1 AED:0.49 eAED:0.57 QI:0|0.2|0.5|0.83|0.2|0.33|6|0|502	BN1106_s306B000267	10	28.3	100	10	25.9	100	10	28.3	100	X
Peroxiredoxin	B6DT35;B0LT92;C9EI96;O76944;C7EAA3 | GO:0004601;GO:0051920;GO:0016209 | IPR000866;IPR024706;IPR019479;IPR012336 | Thioredoxin peroxidase;Thioredoxin peroxidase 1;Peroxiredoxin;Thiol-specific antioxidant protein AED:0.04 eAED:0.04 QI:1084|0|1|1|0|0|2|2626|156	BN1106_s1614B000280	2	13.5	100	2	13.5	100	2	13.5	100	X	X	X	X
Glutathione dehydrogenase;Nitrilase-related	C1LEU6;G4M1E1;H2KTR3;G7YE46;K7YNB3 | GO:0009055;GO:0004832;GO:0045454;GO:0016810;GO:0006807;GO:0016740;GO:0004364 | IPR011767;IPR010987;IPR004045;IPR004046;IPR012336;IPR003010 | Glutathione dehydrogenase;Nitrilase-related;Glutathione S-transferase omega-1;Glutathione S-transferase omega class AED:0.20 eAED:0.20 QI:39|1|1|1|0|0|4|506|220	BN1106_s50B000678	8	42.7	100	3	12.7	100	8	42.7	100	X	X
Glutathione S-transferase mu 29	I6LB49;E3UTT4;B5AK46;Q25595;Q9XYL9 | GO:0004364;GO:0016740;GO:0046872 | IPR010987;IPR004045;IPR004046;IPR012336 | Glutathione transferase;Glutathione S-transferase;Putative glutathione transferase AED:0.43 eAED:0.43 QI:102|0.55|0.6|0.9|0.88|0.8|10|101|408	BN1106_s3595B000059	4	11.8	100	2	5.15	100	7	17.6	100	X	X	X	X
Myosin heavy chain	H2KRJ7;Q02456;G4M0G3;G4M0G4;O96063 | GO:0016459;GO:0005524;GO:0003774 | IPR000048;IPR027401;IPR001609;IPR002928;IPR027417;IPR004009;IPR015650 | Myosin heavy chain;Myosin heavy chain, putative AED:0.20 eAED:0.21 QI:0|0.81|0.75|1|0.81|0.75|12|1037|1275	BN1106_s323B000258	9	9.18	100	11	11.2	100	14	15	100	X	X	X	X
Mitochondrial acetate:succinate CoA-transferase	C6EUD4;G4V5J1;Q5D9U6;R7TL29;T1EG49 | GO:0008775;GO:0006084;GO:0003824 | IPR026888;IPR003702 | Mitochondrial acetate:succinate CoA-transferase;Putative uncharacterized protein;SJCHGC09391 protein;Uncharacterized protein AED:0.09 eAED:0.09 QI:60|1|0.5|1|0.66|0.5|4|0|290	BN1106_s11911B000016	7	34.5	100	4	23.8	100	9	47.9	100	X	X
Paramyosin	G4VE12;G4VE13;A3R0V5;H6WAQ3;Q1X6H7 | GO:0016459;GO:0003774 | IPR002928;IPR015650 | Paramyosin;Putative paramyosin AED:0.14 eAED:0.14 QI:0|0.92|1|1|0.76|0.71|14|421|783	BN1106_s1922B000122	11	18.9	100	8	11.9	100	9	14.3	100	X			X
Uncharacterised protein	no_uniprot | no_go | no_ipr | uncharacterised AED:0.09 eAED:0.09 QI:72|1|1|1|0|0|6|2084|177	BN1106_s6006B000040	9	36.2	100	5	33.3	100	5	34.5	100	X
Filamin	G7Y7C5;G4LVU8;G7Y5W0;T1FP05;G3P722 | | IPR001589;IPR001715;IPR001298;IPR017868;IPR013783;IPR014756 | Uncharacterized protein;Filamin;Filamin-C AED:0.27 eAED:0.27 QI:0|0.66|0.70|0.82|0.75|0.82|34|0|2393	BN1106_s1515B000336	9	5.6	100	0			13	8.9	100	X	X	X
Annexin	H2KPM6;G4VL68;C3VEV0;Q5DHI5;G4VL69 | GO:0005509;GO:0005544 | IPR001464;IPR018502;IPR018252 | Annexin B2;Putative annexin;Annexin A7 AED:0.27 eAED:0.28 QI:0|0.44|0.5|0.8|0|0|10|416|351	BN1106_s500B000161	5	16.5	100	3	11.1	100	6	19.1	100	X	X	X	X
Annexin	G7Y5I1;H2KP46;G4VI63;G4VI62;C1L4R5 | GO:0005509;GO:0005544;GO:0004859 | IPR001464;IPR018502;IPR018252;IPR002390 AED:0.23 eAED:0.23 QI:92|0.6|0.66|0.83|0.8|0.66|6|0|490	BN1106_s945B000218	7	17.3	100	8	19.2	100	7	16.9	100	X	X	X	X
Heat shock protein 70 (Hsp70)-4, putative;Heat shock protein 105	C4QFX9;C4QFY0;F8J4A1;H3DJ04;I3K531 | GO:0005524;GO:0006950 | IPR013126;IPR018181 | Heat shock protein 70 (Hsp70)-4, putative;Heat shock protein 105;Uncharacterized protein AED:0.08 eAED:0.08 QI:0|1|0.88|1|1|1|9|369|821	BN1106_s2091B000373	9	15.2	100	3	4.99	100	16	27.4	100	X	X		X
200-kDa GPI-anchored surface glycoprotein	G7Y9G3;Q26607;G4VP56;Q5C2V7 | | IPR007110;IPR013783;IPR003599 | 200-kDa GPI-anchored surface glycoprotein;GPI-anchored surface glycoprotein;Surface protein;SJCHGC09595 protein AED:0.14 eAED:0.14 QI:0|0.66|0.75|0.93|0.33|0.43|16|2067|1278	BN1106_s168B000275	5	5.32	100	15	14.8	100	16	14.3	100	X		X
Fructose-bisphosphate aldolase (EC 4.1.2.13) (Fragment)	G7YM44;C7U000;C1LB93;C1LB95;Q5DFZ8 | GO:0004332;GO:0006096 | IPR000741;IPR013785;IPR005135 AED:0.13 eAED:0.15 QI:21|0.5|0.6|1|0.5|0.4|5|222|443	BN1106_s1518B000071	5	19	100	0			7	26.6	100	X	X	X	X
Glutathione transferase sigma class	Q06A71;K7Z2A9;Q8ISK1;H2KVT7;A1BNE5 | GO:0004364;GO:0016853;GO:0016740 | IPR010987;IPR004045;IPR004046;IPR012336 | Glutathione transferase;Prostaglandin-H2 D-isomerase;Glutathione S-transferase sigma class;Glutathione transferase sigma class;Glutathione S-transferase AED:0.30 eAED:0.30 QI:0|1|0.66|1|0|0|3|123|234	BN1106_s1081B000242	6	33.8	100	5	29.9	100	8	40.6	100	X	X	X
Alpha-galactosidase/alpha-n-acetylgalactosaminidase	C1L5R4;H2KNV0;G4VLE3;Q5DBS4;G4VLD7 | GO:0008456;GO:0005975;GO:0004553 | IPR013785;IPR013780;IPR002241;IPR000111;IPR017853 | N-acetyl galactosaminidase, alpha;Putative alpha-galactosidase/alpha-n-acetylgalactosamini da se;Alpha-galactosidase;SJCHGC05684 protein AED:0.11 eAED:0.11 QI:1954|0.75|0.6|1|0.75|0.6|5|0|746	BN1106_s1241B000260	8	11	100	10	14.2	100	12	19.6	100	X
Uncharacterized protein	G7YFM9;G4VMP0;C1L3P6;Q5C7Z4;Q5D8S6 | | IPR026966 | Uncharacterized protein;Putative uncharacterized protein;SJCHGC05417 protein;SJCHGC03291 protein AED:0.27 eAED:0.27 QI:67|0.66|0.42|0.85|0.16|0.14|7|0|908	BN1106_s1647B000242	8	10.6	100	14	19.6	100	4	6.17	100	X
Uncharacterized protein	no_uniprot | no_go | no_ipr | uncharacterised AED:0.15 eAED:0.15 QI:33|1|1|1|0|0|5|173|223	BN1106_s8038B000016	7	36.3	100	7	35.4	100	8	39.5	100	X
Triosephosphate isomerase (EC 5.3.1.1)	S4UI50;Q45XG1;A5A6F9;G4V6B9;Q86ER7 | GO:0004807;GO:0006094;GO:0006096 | IPR013785;IPR022896;IPR000652;IPR020861 AED:0.08 eAED:0.08 QI:268|1|1|1|1|1|6|128|253	BN1106_s3213B000041	4	26.9	100	0			8	45.8	100	X	X	X	X
Ornithine aminotransferase	Q5DDC4;C1LLF3;A7UAX6;A7UAX7;G4LYG5 | GO:0030170;GO:0008483;GO:0008152;GO:0004587 | IPR005814;IPR010164;IPR015424;IPR015421;IPR015422 | Ornithine aminotransferase;Ornithine--oxo-acid transaminase;SJCHGC01945 protein AED:0.09 eAED:0.09 QI:0|1|0.90|1|0.7|0.72|11|2644|471	BN1106_s398B000241	5	13.2	100	4	11	100	7	17.8	100	X	X		X
14-3-3 protein beta/alpha-1;Tyrosine 3-monooxygenase/tryptophan 5-monooxygenase activation protein	Q5FX78;H2KNF5;H2LCQ3;B5XCY4;M3WFK3 | GO:0004497 | IPR000308;IPR023409;IPR023410 | 14-3-3 protein beta/alpha-1;Tyrosine 3-monooxygenase/tryptophan 5-monooxygenase activation protein;Uncharacterized protein;14-3-3 protein AED:0.04 eAED:0.04 QI:257|0.66|0.75|1|1|1|4|210|366	BN1106_s3904B000042	5	22.1	100	3	13.4	100	9	28.7	100	X	X	X	X
Hexokinase A	G7YJ23;G4VIV9;C1L5D0;C1LHK9;Q9GNH8 | GO:0005524;GO:0004396;GO:0006096;GO:0019158;GO:0005829;GO:0008865;GO:0004340;GO:0001678;GO:0060361 | IPR001312;IPR022673;IPR019807;IPR022672 | Hexokinase A;Hexokinase;Hexokinase A, isoform B;Hexokinase A, isoform C;Hexokinase-A AED:0.13 eAED:0.13 QI:53|0.62|0.77|0.88|0.62|0.77|9|522|475	BN1106_s175B000200	5	18.3	100	4	12.6	100	9	26.7	100	X	X	X
Fatty acid binding protein Fh_15	E2IJ91;Q94567;D8X0E5;G7YKT1;G7Y6W4 | GO:0008289;GO:0005215 | IPR012674;IPR011038;IPR000463;IPR000566 | Fatty acid binding protein type 3;Fatty acid binding protein;Retrovirus-related Pol polyprotein from transposon gypsy;Retrovirus-related Pol polyprotein from transposon 17.6 AED:0.67 eAED:0.68 QI:0|0.5|0.4|0.6|0.5|0.8|5|0|280	BN1106_s1228B000119	6	19.6	100	3	12.9	100	7	23.9	100	X
Tropomyosin	G4VN76;G4VN74;G4VN67;G4VN73;C1L8K8 | | IPR000533 | Tropomyosin-2;Putative tropomyosin;Tropomyosin II isoform 4;Tropomyosin II isoform 7 AED:0.35 eAED:0.36 QI:34|0.46|0.71|1|0.23|0.21|14|982|561	BN1106_s4130B000080	5	9.8	100	8	15.2	100	7	15.2	100	X		X	X
Gelsolin;Severin	H2KQN2;G4VIJ1;G4VIJ0;Q5DDI7;C1LDA7 | | IPR007123;IPR007122 | Gelsolin;Putative gelsolin;Severin;SJCHGC01371 protein AED:0.21 eAED:0.21 QI:282|0.77|0.8|0.8|1|1|10|0|416	BN1106_s2349B000191	9	28.4	100	0			11	35.8	100	X	X	X
Myosin heavy chain	G7YNH2;G4VPS2;G4VPS3;E2B418;E9GVS3 | GO:0016459;GO:0005524;GO:0003774 | IPR000048;IPR027401;IPR001609;IPR002928;IPR027417;IPR004009 | Myosin heavy chain, non-muscle;Putative uncharacterized protein;Putative myosin-10 (Myosin heavy chain, nonmuscle IIb) (Nonmuscle myosin heavy chain IIb) (NMMHC II-b) (NMMHC-IIB) (Cellular myosin heavy chain, type B) (Nonmuscle myosin heavy chain-B) (NMMHC-B);Myosi…	BN1106_s3182B000117	0			8	5.93	100	15	10.6	100	X	X	X	X
Peroxiredoxin (Alkyl hydroperoxide reductase subunit C);Peroxiredoxin 3;Peroxiredoxin, Prx3;Peroxiredoxin 5037;SJCHGC01281 protein;Thioredoxin peroxidase-3;Thioredoxin peroxidase 3 like	G0Z6T3;Q5DVX4;G4LXH7;Q9GNF6;R7TD61 | GO:0016209;GO:0051920;GO:0004601 | IPR000866;IPR024706;IPR019479;IPR012336 | Peroxiredoxin (Alkyl hydroperoxide reductase subunit C);Peroxiredoxin 3;Peroxiredoxin, Prx3;Peroxiredoxin 5037;SJCHGC01281 protein;Thioredoxin peroxidase-3;Thioredoxin peroxidase 3;Uncharacterized protein AED:0.33 eAED:0.33 QI:0|1|0|1|0|0|2|0|206	BN1106_s444B000267	6	41.7	100	0			5	40.8	100	X	X	X	X
Serpin B6 (Placental thrombin inhibitor)	G4LZN1;G4LZN2;G4LZN0;Q5DBJ0;C1L425 | GO:0005615 | IPR023795;IPR023796;IPR000215 | Serpin B6 (Placental thrombin inhibitor);Serpin, putative;SJCHGC00560 protein AED:0.41 eAED:0.41 QI:24|0.66|0.85|0.85|0.66|0.42|7|60|315	BN1106_s1727B000096	5	21.6	100	6	23.5	100	8	32.1	100	X			X
Lysosomal pro-X carboxypeptidase	B5G4X7;G4VF49;G7YF94;U5ET05;T1D3Y5 | GO:0004180;GO:0008236;GO:0006508 | IPR008758 | Lysosomal pro-X carboxypeptidase;Lysosomal Pro-Xaa carboxypeptidase (S28 family);Lysosomal Pro-X carboxypeptidase;Putative lysosomal pro-x carboxypeptidase;Putative prolylcarboxypeptidase AED:0.17 eAED:0.17 QI:108|1|1|1|0.11|0.1|10|509|500	BN1106_s3518B000132	4	11	100	8	20.6	100	11	28.4	100	X
Succinate dehydrogenase (Ubiquinone) flavoprotein subunit	G7YQG7;G4LY63;A7SCJ3;R0KW04;I3JJX8 | GO:0050660;GO:0016627;GO:0022900;GO:0006099;GO:0005739;GO:0000104;GO:0007399;GO:0022904;GO:0006105 | IPR003953;IPR003952;IPR015939;IPR027477;IPR011281;IPR014006 | Predicted protein;Succinate dehydrogenase, putative;Succinate dehydrogenase (Ubiquinone) flavoprotein subunit;Uncharacterized protein;Succinate dehydrogenase [ubiquinone] flavoprotein subunit, mitoch…	BN1106_s1501B000239	7	15.4	100	4	7.22	100	7	15.1	100	X	X	X	X
Aldehyde dehydrogenase,putative;Retinal dehydrogenase 1	G4LWI3;G7Y9X9;J9JZI0;A7SJA5;T1KZR1 | GO:0016620;GO:0004030 | IPR016161;IPR016163;IPR016160;IPR016162;IPR015590 | Predicted protein;Aldehyde dehydrogenase,putative;Retinal dehydrogenase 1;Uncharacterized protein AED:0.19 eAED:0.19 QI:1143|0.44|0.5|0.8|0.55|0.6|10|59|685	BN1106_s645B000322	7	15.5	100	0			6	12.4	100	X	X	X	X
Uncharacterized protein	G7YNS2;B5B7R5;Q86DV7 | | | Putative uncharacterized protein;Clone ZZZ66 mRNA sequence AED:0.08 eAED:0.08 QI:32|1|1|1|0|0|5|185|487	BN1106_s487B000135	5	14.8	100	2	4.52	100	6	18.9	100	X
1-O-acylceramide synthase;Phosphatidylcholine-sterol acyltransferase (Lecithin-cholesterol acyltransferase)/ Phospholipase A	H2KP70;C1LE78;Q5DH16;C4QJA6;Q86F58 | GO:0008374;GO:0006629 | IPR003386 | 1-O-acylceramide synthase;Phosphatidylcholine-sterol acyltransferase (Lecithin-cholesterol acyltransferase)/ Phospholipase A;Group XV phospholipase A2;SJCHGC06156 protein;Clone ZZD1085 mRNA sequence AED:0.26 eAED:0.30 QI:0|0.6|0.66|1|0|0|6|0|425	BN1106_s4998B000033	3	10.1	100	9	26.8	100	6	18.1	100	X
Alpha-aminoadipic semialdehyde synthase	G7YGQ7;U3K5Q9;R0M006;E1BWX4;U3J6J3 | GO:0005739;GO:0047131;GO:0047130;GO:0019477;GO:0016491 | IPR007886;IPR007698;IPR016040;IPR005097 | Uncharacterized protein;Alpha-aminoadipic semialdehyde synthase;Alpha-aminoadipic semialdehyde synthase, mitochondrial AED:0.27 eAED:0.27 QI:540|0.78|0.73|0.93|0.14|0.2|15|0|913	BN1106_s771B000469	4	5.48	100	3	4.6	100	8	12.2	100	X	X
Calreticulin	I1ZIA6;C4Q5I7;H9KJQ9;K7NB00;A1YB06 | GO:0005783;GO:0005509;GO:0006457 | IPR001580;IPR018124;IPR009169;IPR009033;IPR008985;IPR013320 | Calreticulin;Calreticulin autoantigen homolog,putative;Uncharacterized protein;Calreticulin-1 AED:0.06 eAED:0.06 QI:75|1|1|1|1|1|4|145|422	BN1106_s2673B000071	9	32.7	100	3	9.95	100	6	18	100	X	X	X
Dynein light chain	G7YRK2;G4V854;H2KVG3;Q9XTK6;B3GUS8 | GO:0005875;GO:0007017 | IPR019763;IPR001372 | Putative uncharacterized protein;Putative uncharacterized protein Smp_201060;Probable dynein light chain;Dynein light chain 1;Putative dynein light chain AED:0.37 eAED:0.37 QI:1233|1|1|1|0|0.5|2|207|89	BN1106_s1444B000095	5	48.3	100	0			2	48.3	100	X	X	X	X
Uncharacterized protein	G7YHW9;G4VCT4;Q5C5Y6;G7YP32;Q5C710 | | IPR001610 | Putative uncharacterized protein;Uncharacterized protein;SJCHGC04026 protein;SJCHGC03932 protein AED:0.24 eAED:0.56 QI:0|0.5|0.33|1|0.5|0.33|3|635|2490	BN1106_s2053B000154	5	2.37	100	5	2.29	100	5	2.89	100	X
Quiescin q6-related sulfhydryl oxidase;Sulfhydryl oxidase 1	G4M193;Q5BYN0;Q86FD2;G7YCK0;H3J802 | GO:0016972;GO:0045454 | IPR017905;IPR012336;IPR013766 | Quiescin q6-related sulfhydryl oxidase;Sulfhydryl oxidase 1;Uncharacterized protein;SJCHGC06250 protein;Clone ZZD230 mRNA sequence AED:0.39 eAED:0.39 QI:0|1|0.5|1|0|0.25|4|0|306	BN1106_s207B000270	4	14.1	100	8	31.4	100	7	26.5	100	X		X	X
Calmodulin-like protein 2 (CaM2	A4V9Q6;G5BPJ4;R7S4C2;B6T0A2;B0D6G4 | GO:0005509 | IPR011992;IPR018247;IPR002048;IPR001125 | Calmodulin-like protein 2 (CaM2);Predicted protein;Calmodulin;Calmodulin-like protein 3 AED:0.35 eAED:0.36 QI:72|1|0.75|1|0|0|4|0|142	BN1106_s2277B000048	3	29.6	100	2	14.1	100	2	14.1	100	X	X	X	X
Polyprotein	AED:0.36 eAED:0.36 QI:516|1|1|1|0|0|2|585|91	BN1106_s3994B000079	3	36.3	100	0			3	36.3	100	X
cAMP-dependent protein kinase regulatory subunit	G4LV34;Q5DI18;H2KNM6;C7TZ16;C1LD90 | GO:0005952;GO:0008603;GO:0016301 | IPR002373;IPR012198;IPR018490;IPR018488;IPR000595;IPR014710;IPR003117 | cAMP-dependent protein kinase regulatory subunit;Camp-dependent protein kinase type II-alpha regulatory subunit, putative;cAMP-dependent protein kinase regulator;SJCHGC02266 protein AED:0.19 eAED:0.19 QI:0|0|0|1|1|1|2|0|418	BN1106_s2316B000078	4	14.1	100	0			10	29.2	100	X		X	X
Alpha tubulin	AED:0.06 eAED:0.06 QI:732|0.66|0.25|1|1|0.75|4|0|578	BN1106_s925B000543	5	6.57	100	4	6.57	100	9	6.57	100	X	X	X	X
SH3-domain GRB2-like endophilin B1	C1L704;C1L705;C1LKR2;Q5C0T6;C1L703 | GO:0005737 | IPR027267;IPR004148 | SH3-domain GRB2-like endophilin B1;SH3-domain GRB2-like endophilin B2;SH3-domain GRB2-like endophilin B0;SJCHGC02883 protein AED:0.51 eAED:0.51 QI:40|0.33|0|0.75|1|1|4|0|125	BN1106_s335B000427	4	44.8	100	0			4	44.8	100	X	X	X	X
Tyrosine 3-monooxygenase;14-3-3 protein	G7YR42;G4LWW0;C1L996;Q86DY0;C1L995 | GO:0004497 | IPR000308;IPR023410 | Putative tyrosine 3-monooxygenase;14-3-3 protein, putative;Putative uncharacterized protein;SJCHGC01745 protein AED:0.04 eAED:0.04 QI:77|1|1|1|1|1|3|280|245	BN1106_s3172B000053	3	13.5	100	4	18.4	100	6	30.2	100	X		X	X
Glutathione peroxidase	AED:0.39 eAED:0.40 QI:0|1|1|1|0|0|4|226|118	BN1106_s10348B000022	2	5070	100	2	29.7	100	3	29.7	100	X	X
ATP:ADP antiporter	Q5DFR4;C1LUF5;C1LUE3;C1LAZ8;R7U7C2 | GO:0016021;GO:0005743;GO:0005215;GO:0055085 | IPR002113;IPR002067;IPR018108;IPR023395 | ATP:ADP antiporter;SJCHGC02792 protein;Uncharacterized protein AED:0.03 eAED:0.03 QI:78|1|1|1|1|1|4|151|311	BN1106_s3313B000078	6	21.2	100	5	17.4	100	7	23.8	100	X	X
Cathepsin B10	B4DL49;B2XVS9;Q86MW7;Q86MW8;O96866 | GO:0004197;GO:0006508;GO:0050790;GO:0008234 | IPR025660;IPR013128;IPR000668;IPR012599;IPR025661;IPR000169 | Cathepsin B-like cysteine protease 2;cDNA FLJ58073, moderately similar to Cathepsin B (EC 3.4.22.1);Cathepsin B protease;Cathepsin B AED:0.29 eAED:0.29 QI:301|0.5|0.66|1|1|1|3|0|248	BN1106_s1840B000150	4	19.8	100	6	24.2	100	5	23.4	100	X	X		X
Phosphoglycerate kinase (EC 2.7.2.3)	Q45UT3;C0L7L5;G7YHG7;C1LAJ2;B3W661 | GO:0004618;GO:0006096 | IPR001576;IPR015901;IPR015911;IPR015824 AED:0.19 eAED:0.19 QI:61|1|1|1|1|1|10|111|415	BN1106_s3033B000087	3	8.19	100	0			6	18.3	100	X	X	X
Arginase	G7YVE9;Q6WVP6;C1L674;B3GUR2;Q7YW80 | GO:0004053;GO:0046872;GO:0006525 | IPR014033;IPR006035;IPR023696;IPR020855 | Putative uncharacterized protein;Arginase type II;Arginase;Putative arginase AED:0.20 eAED:0.20 QI:53|1|1|1|0.16|0.14|7|68|359	BN1106_s360B000345	4	17.3	100	3	15	100	6	24	100	X		X	X
Fatty acid binding protein Fh_2	E2IJ91;Q94567;D8X0E5;B5B7Q8;C1LRF9 | GO:0008289;GO:0005215 | IPR012674;IPR011038;IPR000463;IPR000566 | Fatty acid binding protein 7, brain;Fatty acid binding protein type 3;Fatty acid binding protein AED:0.57 eAED:0.58 QI:0|0.66|0.25|0.75|0|0|4|0|190	BN1106_s1228B000120	5	28.9	100	2	16.8	100	4	22.6	100	X	X
Uncharacterised protein	no_uniprot | no_go | no_ipr | uncharacterised AED:0.12 eAED:0.12 QI:54|1|1|1|0|0|5|250|207	BN1106_s3001B000132	0			4	24.2	100	4	24.2	100	X
Thioredoxin	Q9U1G7;Q9U544;E9GC11;L7XAL0;C4WSP8 | GO:0015035;GO:0045454;GO:0006662 | IPR005746;IPR012336;IPR017937;IPR013766 AED:0.08 eAED:0.08 QI:1308|1|1|1|1|1|3|632|104	BN1106_s4026B000080	2	20.2	100	2	24	100	5	42.3	100	X	X
Malate dehydrogenase (EC 1.1.1.37)	Q4VVC2;G7YWM7;G4VBJ0;Q5D9T1;C1LJM5 | GO:0030060;GO:0044262;GO:0006108;GO:0006099 | IPR001557;IPR022383;IPR001236;IPR015955;IPR001252;IPR010097;IPR016040 AED:0.48 eAED:0.48 QI:34|1|0.66|1|0|0.33|3|0|188	BN1106_s6797B000034	3	22.9	100	2	12.8	100	5	38.3	100	X	X	X	X
Filamin	G4LVU8;G7Y5W0;H3DF15;H2V2L7;G3P738 | | IPR001589;IPR001715;IPR001298;IPR017868;IPR013783;IPR014756 | Uncharacterized protein;Filamin AED:0.20 eAED:0.20 QI:0|0.80|0.59|0.96|0.48|0.59|32|0|2488	BN1106_s296B000186	9	4.27	100	0			3	1.29	100	X	X	X
Cathepsin A (Carboxypeptidase C)	C1LG90;Q5DI38;G7Y320;Q5DB18;C1L4U7 | GO:0004185;GO:0006508 | IPR001563;IPR018202 | Carboxypeptidase C;Lysosomal protective protein;Cathepsin A (Carboxypeptidase C);SJCHGC09294 protein;SJCHGC06223 protein AED:0.26 eAED:0.26 QI:0|0.83|0.71|1|0|0|7|249|413	BN1106_s1241B000264	5	17.7	100	8	22.5	100	7	22.8	100	X	X		X
Cytosolic malate dehydrogenase	Q5DM86;G4V7Z7;C1LBX5;Q5DF59;C1LBX2 | GO:0030060;GO:0044262;GO:0006108;GO:0006099 | IPR001557;IPR022383;IPR001236;IPR015955;IPR001252;IPR011274;IPR010945;IPR016040 | Cytosolic malate dehydrogenase AED:0.03 eAED:0.03 QI:58|1|1|1|1|1|5|80|328	BN1106_s1459B000183	4	22.9	100	0			6	28.4	100	X	X	X	X
Loss of heterozygosity 11 chromosomal region 2 gene A protein homolog;Putative vacuolar protein sorting 26, vps26;von Willebrand factor A domain-containing protein 5A	G4VA73;C1LIX6;C1LIX7;C1LIX5;G7YFE1 | | IPR013694;IPR002035 | Loss of heterozygosity 11 chromosomal region 2 G A protein homolog;Putative vacuolar protein sorting 26, vps26;von Willebrand factor A domain-containing protein 5A AED:0.13 eAED:0.13 QI:7|0.8|0.81|0.90|1|1|11|0|703	BN1106_s2566B000129	3	6.12	100	5	10.1	100	10	17.9	100	X	X	X
Carbonic anhydrase	C1LI94;G7YBG3;C1LI95;G4VLX3;H2KQV0 | GO:0004089;GO:0008270;GO:0006730 | IPR001148;IPR023561;IPR018338 | Carbonic anhydrase 5B, mitochondrial;Putative carbonic anhydrase;Carbonic anhydrase AED:0.37 eAED:0.37 QI:0|0.66|0.57|1|0|0|7|463|371	BN1106_s3009B000044	5	21.6	100	5	14.6	100	6	19.7	100	X	X	X
Pyrroline-5-carboxylate reductase	G7YQL0;G4V8Z5;C1LF27;Q86ER8;J9WM64 | GO:0004735;GO:0006561;GO:0055129 | IPR008927;IPR016040;IPR000304 | Pyrroline-5-carboxylate reductase;SJCHGC02207 protein AED:0.04 eAED:0.04 QI:154|0.85|0.75|1|0|0|8|8543|399	BN1106_s1098B000219	8	29.3	100	2	10	100	4	16	100	X
Lysosomal Pro-X carboxypeptidase	C1L8N5;C1L8N6;C1L8N2;Q5DC37;C1L8N7 | GO:0004180;GO:0008236;GO:0006508 | IPR008758 | Putative Lysosomal Pro-X carboxypeptidase;SJCHGC02147 protein AED:0.35 eAED:0.35 QI:0|0.88|0.7|1|0.22|0.1|10|0|492	BN1106_s1620B000120	0			7	13.4	100	5	10.4	100	X
Fatty acid binding protein Fh_3	D8X0E5;E2IJ91;Q94567;B5B7Q8;C1LRF9 | GO:0008289;GO:0005215 | IPR012674;IPR011038;IPR000463;IPR000566 | Fatty acid binding protein 7, brain;Fatty acid binding protein type 3;Fatty acid binding protein AED:0.47 eAED:0.47 QI:82|1|1|1|0|0|4|6|146	BN1106_s1849B000099	4	41.1	100	0			3	34.2	100	X	X
Glycogen phosphorylase;Starch phosphorylase	C1L566;H2KVK5;K1Q948;Q596I0;G4VSJ5 | GO:0008184;GO:0030170;GO:0005975 | IPR011833;IPR000811 | Putative glycogen phosphorylase;Starch phosphorylase AED:0.18 eAED:0.18 QI:0|0.8|0.72|0.90|0.5|0.63|11|689|743	BN1106_s916B000192	3	4.98	100	2	4.17	100	8	13.7	100	X			X
Nucleoside diphosphate kinase	Q86H19;Q86EJ4;C1LW36;C1LW37;G4VJY9 | GO:0005524;GO:0004550;GO:0006241;GO:0006183;GO:0006228 | IPR001564;IPR023005 | Nucleoside diphosphate kinase AED:0.03 eAED:0.03 QI:111|1|1|1|1|1|2|67|152	BN1106_s344B000191	3	25.7	100	0			3	21.7	100	X
Cathepsin B9	B5AXI4;A7L844;Q7Z1I6;C1L8R0;Q95PM1 | GO:0004197;GO:0006508;GO:0050790 | IPR025661;IPR000169;IPR025660;IPR013128;IPR000668;IPR012599 | Cathepsin B2;Cathepsin B;Cathepsin B endopeptidase;SmCB2 peptidase (C01 family) AED:0.02 eAED:0.02 QI:1006|1|1|1|0.66|0.5|4|343|345	BN1106_s373B000290	3	12.2	100	4	16.5	100	7	27.8	100	X	X		X
Indoleamine 2 3-dioxygenase	G7YT35;A2BD60;Q6DFT5;H0X825;H2M5K9 | GO:0020037;GO:0051213 | IPR000898 | LOC100037099 protein;Indoleamine 2 3-dioxygenase;Uncharacterized protein;Indoleamine 2,3-dioxygenase 1 AED:0.08 eAED:0.08 QI:24|1|1|1|0|0|10|467|381	BN1106_s3712B000068	4	15.2	100	0			3	12.3	100	X	X
Loss of heterozygosity 11 chromosomal region 2 gene A protein homolog;Putative vacuolar protein sorting 26, vps26;von Willebrand factor A domain-containing protein 5A	G7YFE1;G4VA73;C1LIX7;C1LIX6;C1LIX5 | | IPR013694;IPR002035 | Loss of heterozygosity 11 chromosomal region 2 G A protein homolog;Putative vacuolar protein sorting 26, vps26;von Willebrand factor A domain-containing protein 5A AED:0.08 eAED:0.08 QI:779|1|1|1|0|0|6|19|345	BN1106_s6025B000064	5	15.7	100	3	8.41	100	5	15.7	100	X	X	X
Fructose-1,6-bisphosphatase	G7YVB4;Q5DFJ0;G4VML1;C1LH45;I3NX84 | GO:0042132;GO:0005975 | IPR000146;IPR028343;IPR020548 | Fructose-1,6-bisphosphatase;Fructose-1,6-bisphosphatase-related;Fructose-1,6-bisphosphatase I;Fructose-1,6-phosphatase;SJCHGC06706 protein AED:0.24 eAED:0.24 QI:0|0.5|0|0.66|0.5|0.66|3|0|220	BN1106_s6536B000041	2	18.6	100	2	18.6	100	2	18.6	100	X	X	X	X
Venom allergen-like (VAL) 7 protein	G4VMG6 | | IPR001283;IPR014044 | Venom allergen-like (VAL) 7 protein AED:0.51 eAED:0.55 QI:47|0.4|0.5|1|0|0|6|0|274	BN1106_s2878B000056	2	9.12	100	2	5.47	100	2	9.12	100	X
Mastin	C1LJ73;Q5DHM3;C1L699;C1LJ72;G4VLL0 | GO:0004252;GO:0006508 | IPR001254;IPR018114;IPR001314;IPR009003 | Mastin;Subfamily S1A unassigned peptidase (S01 family);SJCHGC01895 protein AED:0.08 eAED:0.08 QI:451|1|1|1|0.4|0.33|6|254|535	BN1106_s5880B000098	4	11.6	100	4	11.6	100	5	14.4	100	X
Serpin B6 (Placental thrombin inhibitor);Leukocyte elastase inhibitor	H2KUK4;G4LZN6;C1L425;E2DHH4;B7Q0E8 | GO:0005615;GO:0016740 | IPR023795;IPR023796;IPR000215 | Serpin 7, putative;Serpin B6 (Placental thrombin inhibitor);Serpin;Serpin, putative;Leukocyte elastase inhibitor AED:0.31 eAED:0.31 QI:497|1|1|1|0.2|0.16|6|108|349	BN1106_s3864B000104	5	18.6	100	6	20.6	100	5	18.6	100	X			X
Cystatin-1	C6GC97;Q7YW72;F0UXG3;A6YIE0;A6YID9 | GO:0005622;GO:0004869;GO:0010951;GO:0008233;GO:0006508 | IPR000010;IPR001713;IPR018073 | Cystatin-1;Cystatin-2;Stefin-1;Cystatin-B (Stefin-B);Cysteine protease inhibitor;Cystatin B, putative AED:0.13 eAED:0.13 QI:399|1|1|1|0|0|4|154|99	BN1106_s4651B000094	3	29.3	100	3	29.3	100	3	29.3	100	X		X
Beta-galactosidase	H2KPQ1;G4VRZ7;G7Y7V9;D3ZUM4;Q3TAW7 | GO:0005764;GO:0004565;GO:0016936;GO:0019388;GO:0005975 | IPR026283;IPR008979;IPR019801;IPR013781;IPR001944;IPR017853 | Putative beta-galactosidase AED:0.22 eAED:0.22 QI:102|0.76|0.85|1|0.53|0.5|14|0|570	BN1106_s5248B000014	6	13.3	100	7	15.8	100	2	4.91	100	X
Cathepsin L1	B9UN46;B9UN47;Q6R018;H6WYY7;E3UTT5 | GO:0008234;GO:0006508 | IPR025661;IPR000169;IPR025660;IPR013128;IPR000668;IPR013201 | Cathepsin L1D;Cathepsin L-like proteinase;Cathepsin L1;Cathepsin L protein AED:0.20 eAED:0.20 QI:0|0.8|0.33|1|0.4|0.5|6|25|611	BN1106_s10332B000011	2	5.89	100	3	5.89	100	3	5.89	100	X	X		X
Protein disulfide isomerase	G4VFC2;C1LNR1;B3W657;C1LNQ7;O96460 | GO:0005783;GO:0016853;GO:0015035;GO:0045454;GO:0006662 | IPR005788;IPR005792;IPR005746;IPR012336;IPR017937;IPR013766 | Putative uncharacterized protein;Uncharacterized protein;Protein disulfide isomerase AED:0.05 eAED:0.05 QI:38|1|1|1|1|1|7|97|484	BN1106_s4999B000041	7	20	100	7	20	100	3	10.1	100	X	X		X
Legumain 3	A6Y9U8;A6Y9U9;Q9NFY9;G4LW80;H2KQN5 | GO:0004197;GO:0006508 | IPR001096 | Legumain-1;Legumain-2;Hemoglobinase (C13 family);Legumain;Asparaginyl endopeptidase AED:0.33 eAED:0.33 QI:53|0.88|0.9|0.9|0|0|10|0|367	BN1106_s4223B000091	3	11.7	100	4	9.81	100	3	9.81	100	X
Tropomyosin	E3TF21;H2KV99;B0ZDV0;G4VD36;Q6Q474 | | IPR000533 | Tropomyosin A;Tropomyosin;Putative tropomyosin AED:0.21 eAED:0.21 QI:268|0.66|0.8|1|0.33|0.3|10|799|379	BN1106_s647B000405	3	8.44	100	4	11.6	100	6	16.1	100	X		X
Restin-like;Dynactin 1	H2KQC8;G4VH88;G4VH87;G4VH86;G1T926 | GO:0005813;GO:0005869;GO:0000776;GO:0005874;GO:0000922;GO:0010970 | IPR000938;IPR027663;IPR022157 | Uncharacterized protein;Restin-like;Dynactin 1 AED:0.12 eAED:0.13 QI:84|0.66|0.77|0.81|0.85|0.90|22|4547|1531	BN1106_s980B000151	0			6	5.03	100	8	7.32	100	X
Uncharacterized protein	G7YH33;G4V8F8 | | | Putative uncharacterized protein;Uncharacterized protein AED:0.15 eAED:0.15 QI:1102|1|0.85|1|0.33|0.57|7|0|809	BN1106_s378B000167	4	4.94	100	0			7	8.28	100	X
Fer-1-related;Myoferlin;Dysferlin isoform 12	H2KUF2;G4LV54;G7YHB9;G9KC95;H9F7H4 | GO:0016021;GO:0005901;GO:0031410;GO:0070062;GO:0043231;GO:0005543;GO:0034605;GO:0001778;GO:0030947 | IPR000008;IPR012968;IPR012560;IPR012561;IPR010482;IPR006614 | Fer-1-related;Myoferlin;Dysferlin isoform 12 AED:0.24 eAED:0.24 QI:629|0.8|0.75|0.93|0.66|0.68|16|0|1099	BN1106_s3585B000136	2	1.73	100	5	5.46	100	5	5.46	100	X	X	X
Tegument antigen;CaBP4;Calcium-binding protein;Tegumental calcium-binding EF-hand protein	O46120;O46121;Q45TR6;G7Y466;I6U578 | GO:0005875;GO:0005509;GO:0007017 | IPR001372;IPR011992;IPR018247;IPR002048 | Tegument antigen;CaBP4;Calcium-binding protein;Tegumental calcium-binding EF-hand protein AED:0.15 eAED:0.15 QI:6615|1|1|1|1|1|3|126|189	BN1106_s214B000741	3	27.5	100	0			0			X	X	X
Hsp90 co-chaperone (Tebp)	C1LCG9;Q5DCC6;C1LXX8;C1LXV5;G4LW12 | | IPR007052;IPR008978 | Uncharacterized protein;Hsp90 co-chaperone (Tebp), putative;SJCHGC02843 protein AED:0.08 eAED:0.08 QI:44|1|1|1|1|1|5|94|198	BN1106_s2740B000079	3	19.7	100	3	19.7	100	3	19.7	100	X	X		X
Aconitate hydratase	I1G163;E9DVN3;E9EWQ0;G4YEZ9;D7FQN5 | GO:0051539;GO:0003994;GO:0006099;GO:0005086;GO:0005543;GO:0032012 | IPR015931;IPR015937;IPR001030;IPR015928;IPR015932;IPR018136;IPR006248;IPR000573;IPR011993;IPR001849;IPR023394;IPR000904 | Aconitate hydratase,;Mitochondrial aconitate hydratase, putative;Aconitate hydratase, putative;Putative uncharacterized protein;Uncharacterized protein AED:0.13 eAED:0.13 Q…	BN1106_s2641B000139	0			0			4	6.89	100	X		X	X
FH-KTM=6.751 kDa monomeric kunitz-type proteinase inhibitor	Q9TXD3;G1M2K1;F4X0U9;B4JQI7;B4I324 | GO:0004867;GO:0005576;GO:0005886;GO:0020037;GO:0036094 | IPR002223;IPR020901;IPR002968;IPR012674;IPR011038;IPR002345;IPR000566 | GM18428;GH13701;Trypsin inhibitor;Uncharacterized protein;FH-KTM=6.751 kDa monomeric kunitz-type proteinase inhibitor AED:0.03 eAED:0.03 QI:14|1|1|1|0|0|2|66|73	BN1106_s318B000274	2	34.2	100	2	34.2	100	3	43.8	100	X	X
Legumain 4/5	A6Y9U9;A6Y9U8;H2KQN5;Q208S4;Q711M2 | GO:0004197;GO:0006508 | IPR001096 | Legumain-1;Legumain-2;Legumain;Legumain like AED:0.14 eAED:0.14 QI:202|1|1|1|0.18|0.16|12|115|425	BN1106_s1861B000097	0			5	17.4	100	5	13.6	100	X
Beta-tubulin 4	B0B5H1;B0RZ79;Q0PWV0;Q6TL28;Q2F6F1 | GO:0005737;GO:0005874;GO:0005525;GO:0003924;GO:0005200;GO:0007017;GO:0051258 | IPR013838;IPR002453;IPR008280;IPR000217;IPR018316;IPR023123;IPR017975;IPR003008 | Beta-tubulin;Tubulin beta-4;Putative tubulin beta-1 chain;Beta tubulin AED:0.01 eAED:0.02 QI:3546|0.5|0.66|1|0|0|3|158|210	BN1106_s1153B000359	4	33.3	100	0			5	47.1	100	X	X	X	X
Cell-death-related nuclease 7;Deoxyribonuclease II-related	G4LWH7;Q5DFP6;F1L824;T1J7H6;H2LPA5 | GO:0004531;GO:0006259 | IPR004947 | Cell-death-related nuclease 7;Deoxyribonuclease II-related;Uncharacterized protein;SJCHGC00967 protein AED:0.27 eAED:0.27 QI:0|0.62|0.66|0.77|0.75|0.77|9|460|458	BN1106_s4873B000078	4	11.4	100	6	17.2	100	3	7.86	100	X
Uncharacterized protein	G7YHW9;G4VCT4;G7YP32;G7YFY3 | | IPR001610 | Putative uncharacterized protein;Uncharacterized protein AED:0.68 eAED:0.66 QI:0|0.66|0.1|1|0.44|0.6|10|0|1385	BN1106_s2053B000153	2	1.88	100	0			6	4.84	100	X
Mitochondrial import receptor subunit TOM34;Putative heat shock protein 70 (Hsp70)-interacting protein	C1LQQ3;C1L9F6;G4VJJ1;C1L9F4;C1LQQ5 | GO:0006950 | IPR006636;IPR013026;IPR011990;IPR019734 | Mitochondrial import receptor subunit TOM34;Putative heat shock protein 70 (Hsp70)-interacting protein AED:0.21 eAED:0.21 QI:53|1|1|1|0.8|0.72|11|126|353	BN1106_s4802B000087	0			3	11.9	100	8	28.9	100	X
Myoglobin	Q5D2M7;Q8T6J8;Q5D2M6;C1LL90;C1LL89 | GO:0020037;GO:0005506;GO:0019825;GO:0005344 | IPR000971;IPR009050;IPR012292;IPR011406 | Globin-3;Myoglobin 2;Myoglobin 1;17 kDa myoglobin;Myoglobin AED:0.35 eAED:0.35 QI:187|1|1|1|0|0|3|199|157	BN1106_s284B000287	5	33.8	100	0			5	33.8	100	X	X
Calumenin;EF hand containing protein	Q86FI4;E9HK57;G4V611;J3JXB0;E2BD80 | GO:0005509 | IPR011992;IPR018247;IPR002048 | Calumenin;Putative uncharacterized protein;EF hand containing protein;Uncharacterized protein;Calumenin (Crocalbin);SJCHGC09235 protein AED:0.20 eAED:0.20 QI:36|0.8|0.83|1|0.6|0.5|6|369|266	BN1106_s366B000435	4	22.2	100	5	30.8	100	2	10.5	100	X	X
Sulfhydryl oxidase (EC 1.8.3.2)	Q5BYN0 | GO:0016972;GO:0045454 | IPR017905;IPR012336;IPR013766 | SJCHGC06250 protein AED:0.42 eAED:0.42 QI:0|0.83|0.71|1|0|0|7|0|293	BN1106_s207B000271	0			3	11.3	100	6	22.9	100	X
Calnexin;SmIrV1 protein	Q04702;C1L6P9;Q9TVF3;C1L6P8;C1LK10 | GO:0005783;GO:0005509;GO:0006457 | IPR001580;IPR018124;IPR009033;IPR008985;IPR013320 | Calnexin;Putative smirv1 protein;SmIrV1 protein;Calcium-binding protein Sj66 AED:0.23 eAED:0.23 QI:55|0.9|0.90|0.90|1|1|11|0|642	BN1106_s553B000158	2	2.49	100	6	9.5	100	8	12.9	100	X
Telomerase protein component 1	G7YLL7;G4VGG6 | | IPR015943;IPR001680;IPR019775;IPR017986;IPR025139;IPR027417 | Uncharacterized protein;Telomerase protein component 1 AED:0.28 eAED:0.36 QI:0|0.6|0.16|1|0.6|0.66|6|0|561	BN1106_s6032B000034	2	15.2	100	5	25.7	100	5	25.7	100	X
Myoferlin;Fer-1-related;Dysferlin	G4LV54;G3H9B2;T2MIJ7;D4ACN7;K1REY2 | GO:0005901;GO:0031410;GO:0070062;GO:0016021;GO:0043231;GO:0005543;GO:0034605;GO:0001778;GO:0030947 | IPR000008;IPR012968;IPR012560;IPR012561;IPR006614;IPR010482 | Protein Myof;Myoferlin;Fer-1-related;Dysferlin AED:0.16 eAED:0.16 QI:47|0.93|0.94|0.94|0.31|0.35|17|0|816	BN1106_s2615B000090	2	3.8	100	5	8.95	100	7	11.5	100	X	X	X
Branched-chain-amino-acid aminotransferase	H9GP29;T1DMA6;U3EUF4;H2RJY9;I3JTP3 | GO:0052656;GO:0052654;GO:0052655;GO:0009082;GO:0004084;GO:0009081 | IPR001544;IPR018300;IPR005786 | Branched-chain-amino-acid aminotransferase AED:0.25 eAED:0.25 QI:61|0.87|0.88|0.88|0|0|9|0|383	BN1106_s676B000138	3	11.7	100	2	8.36	100	5	18	100	X	X
Succinate dehydrogenase iron-sulfur protein	Q5MB10;G4V5U3;G4V5U2;I3JRW0;I3KRR7 | GO:0051537;GO:0009055;GO:0008177;GO:0006099;GO:0016491 | IPR001041;IPR006058;IPR017896;IPR017900;IPR012675;IPR009051;IPR004489;IPR025192 | Putative succinate dehydrogenase iron-sulfur protein;Uncharacterized protein;SJCHGC06829 protein;Succinate dehydrogenase complex, subunit B, iron sulfur;Succinate dehydrogenase iron-sulfur protein AED:0.26 eAED:0.26 QI:81|0…	BN1106_s3430B000064	4	18.7	100	2	10.1	100	6	26.1	100	X	X	X	X
Elongation factor 1-alpha	Q640D9;B1WA65;H2LTT6;A6BMG2;M3X705 | GO:0005737;GO:0005525;GO:0003924;GO:0003746;GO:0006184 | IPR000795;IPR027417;IPR009000;IPR009001;IPR004539;IPR004161;IPR004160 AED:0.05 eAED:0.05 QI:88|1|1|1|1|1|2|43|461	BN1106_s4252B000085	3	8.89	100	0			4	9.98	100	X	X	X
Ubiquitin-activating enzyme E1	C1LIQ6;G4VH12;F1RCA1;C3ZZI8;Q6P9P3 | GO:0005524;GO:0008641;GO:0004842;GO:0016567;GO:0016874;GO:0006464 | IPR009036;IPR016040;IPR000594;IPR018965;IPR023280;IPR000127;IPR019572;IPR018075;IPR018074;IPR000011 | Ubiquitin-activating enzyme E1;Putative uncharacterized protein;Uncharacterized protein;Putative ubiquitin-activating enzyme e1;Ubiquitin-like modifier activating enzyme 1 AED:0.05 eAED:0.05 Q…	BN1106_s5276B000036	0			0			8	9.29	100	X		X
Calmodulin 3b (Phosphorylase kinase, delta)	G4VT44;T1EAD2;U5EVK6;Q5DA21;Q6EEV2 | GO:0005509;GO:0016301 | IPR011992;IPR018247;IPR002048 | Putative calmodulin;Calmodulin 3b (Phosphorylase kinase, delta);Calmodulin;Putative establishment of meiotic spindle orientation AED:0.50 eAED:0.52 QI:0|0.5|0.4|0.8|0.25|0.4|5|0|238	BN1106_s210B000998	3	13.9	100	3	13.9	100	4	13.9	100	X	X	X
Merlin/moesin/ezrin/radixin	Q5DAD7;C7TXW6;C1LD79;G4VND1;Q26520 | GO:0005737;GO:0005856;GO:0019898 | IPR019749;IPR019750;IPR011259;IPR000798;IPR014352;IPR019748;IPR000299;IPR018979;IPR018980;IPR008954;IPR011993;IPR011174 | Putative Ezrin;Putative merlin/moesin/ezrin/radixin;JF-2 protein;SJCHGC06288 protein AED:0.07 eAED:0.07 QI:178|1|1|1|0.77|0.8|10|706|549	BN1106_s1300B000145	3	6.74	100	3	6.74	100	5	11.3	100	X	X	X
Phosphoglucomutase	G7YTA1;C4QPU8;E9GBC4;G9KG71;U3J383 | GO:0000287;GO:0004614;GO:0005975;GO:0016868;GO:0003676 | IPR005844;IPR016055;IPR005845;IPR005846;IPR016066;IPR005841;IPR005843;IPR009027;IPR011320;IPR012337 | Phosphoglucomutase, putative;Putative uncharacterized protein;Phosphoglucomutase-1;Phosphoglucomutase 1;Uncharacterized protein AED:0.13 eAED:0.13 QI:0|1|0.8|1|0.25|0.2|5|364|341	BN1106_s269B000233	3	12.3	100	2	6.16	100	5	19.1	100	X		X
Cathepsin L5	Q9NB30;Q24941;A5X484;Q9NGW0;A8I5A2 | GO:0008234;GO:0006508 | IPR025661;IPR000169;IPR025660;IPR013128;IPR000668;IPR013201 | Cathepsin L1;Cathepsin L;Cathepsin AED:0.31 eAED:0.31 QI:0|0.66|0.5|1|1|1|4|74|273	BN1106_s6354B000017	4	29.7	100	0			3	26.4	100	X	X		X
Phosphodiesterase-nucleotide pyrophosphatase	C1L4E6;G7Y4Y0;G4VRB5;G7Y4X9;Q5C004 | GO:0016787;GO:0003824 | IPR017849;IPR017850;IPR024873;IPR002591 | Phosphodiesterase-nucleotide pyrophosphatase;Putative ectonucleotide pyrophosphatase/phosphodiesterase;Ectonucleotide pyrophosphatase/phosphodiesterase family member 5;SJCHGC01645 protein AED:0.14 eAED:0.14 QI:201|0.33|0.75|1|0|0.25|4|803|343	BN1106_s1596B000265	2	8.45	100	4	14.3	100	4	14.3	100	X
Actin	K1QWP8;K1Q821;G4VLW1;Q8TA69;C1L4Z7 | GO:0005737;GO:0005856;GO:0005524 | IPR004000;IPR020902;IPR004001 | Actin 5C;Putative actin;Actin, cytoplasmic;Actin-2;Actin 2;Actin, adductor muscle AED:0.02 eAED:0.02 QI:0|-1|0|1|-1|1|1|0|376	BN1106_s101B000531	6	42.3	100	0			0			X	X	X	X
TyrA protein;iron-dependent peroxidase	Q5DBS1;C1LEZ9;G4LZI9;G4LZJ1;C1LH36 | GO:0020037;GO:0004601 | IPR011008;IPR006314 | Putative TyrA protein;Putative iron-dependent peroxidase;Putative uncharacterized protein;Dyp-type peroxidase, putative;SJCHGC07012 protein AED:0.25 eAED:0.25 QI:271|0.88|0.9|1|0.77|0.7|10|0|389	BN1106_s232B000326	2	7.97	100	0			2	7.46	100	X
1-aminocyclopropane-1-carboxylate synthase/ alanine transaminase/ transferase	C1LGL3;G4LYP9;H2KR63;K1QAF3;T1FMS3 | GO:0004021;GO:0030170;GO:0009058;GO:0003824;GO:0008483 | IPR004839;IPR015424;IPR015421;IPR015422 | 1-aminocyclopropane-1-carboxylate synthase/ alanine transaminase/ transferase, transferring nitrogenous groups;Alanine aminotransferase, putative;Alanine transaminase;Alanine aminotransferase 2;Uncharacterized protein AED:0.29 eAED:0.29 QI:76|1|1|1|0.4|0.33|6|126…	BN1106_s1834B000181	2	10.8	100	0			4	21.4	100	X
4-methyl-5(B-hydroxyethyl)-thiazole monophosphate biosynthesis	H2KSN1;Q5DC05;C1L828;C1L827;C1LMP7 | | IPR006287;IPR002818 | Uncharacterized protein;4-methyl-5(B-hydroxyethyl)-thiazole monophosphate biosynthesis;SJCHGC05973 protein AED:0.01 eAED:0.01 QI:0|-1|0|1|-1|1|1|0|183	BN1106_s1971B000297	0			0			3	21.3	100	X
Actin	Q71TT8;B2LXT9;D3PIP6;Q4U3C7;K7SRY9 | GO:0005737;GO:0005856;GO:0005524 | IPR004000;IPR020902;IPR004001 | Actin;Actin-2 AED:0.00 eAED:0.00 QI:47|1|1|1|1|1|2|70|376	BN1106_s1251B000300	0			3	24		6	41	100	X	X	X	X
Proteasome beta 1 subunit	A9UKL2;G4VAQ6;C1LM50;Q5DA88;C1L7S3 | GO:0005839;GO:0004298;GO:0051603;GO:0005737;GO:0005634 | IPR001353;IPR023333;IPR016050 | Proteasome beta 1 subunit AED:0.13 eAED:0.17 QI:51|0.75|0.8|1|0.25|0.2|5|166|202	BN1106_s5855B000168	0			3	23.8	100	6	45	100	X		X	X
Uncharacterised protein	AED:0.18 eAED:0.18 QI:72|1|1|1|0|0|4|0|233	BN1106_s3001B000132	5	28.8	100	0			0			X
Chaperonin containing t-complex protein 1, zeta subunit, tcpz	H2KV87;G4V5L4;T1INR8;H9AWU2;C3XVJ0 | GO:0005737;GO:0005524;GO:0006457 | IPR012722;IPR017998;IPR002194;IPR002423;IPR027409;IPR027413;IPR027410 | Putative uncharacterized protein;Putative chaperonin containing t-complex protein 1, zeta subunit, tcpz;T-complex protein 1 subunit zeta;Chaperonin containing T-complex polypeptide subunit zeta;Uncharacterized protein AED:0.13 eAED:0.13 QI:0|1|0.6|1|1|1|5…	BN1106_s3867B000081	2	4.01	100	0			6	18.1	100	X		X	X
Dihydrolipoamide succinyltransferase component of 2-oxoglutarate dehydrogenase	G7Y3K2;C1L595;G4VCJ9;T1G421;E9C2U5 | GO:0045252;GO:0004149;GO:0006099 | IPR001078;IPR023213;IPR006255;IPR003016;IPR000089;IPR011053 | 2-oxoglutarate dehydrogenase E2 component;Dihydrolipoamide succinyltransferase;Putative dihydrolipoamide succinyltransferase component of 2-oxoglutarate dehydrogenase;Uncharacterized protein AED:0.33 eAED:0.55 QI:687|0|0|0.66|1|1|3|0|225	BN1106_s756B000317	0		100	2	7.11	100	4	20.9	100	X	X	X
Glycerol kinase	H2KSG0;G4VLU8;G3N9Q1;G3N9Q2;C1BRY7 | GO:0004370;GO:0005975;GO:0006072;GO:0016301;GO:0016773 | IPR018485;IPR018483;IPR018484;IPR005999 | Glycerol kinase;Uncharacterized protein;Putative glycerol kinase AED:0.12 eAED:0.12 QI:1875|0.88|0.8|0.9|0.44|0.4|10|0|514	BN1106_s360B000346	2	5.45	100	2	5.45	100	2	5.45	100	X
Succinate-Coenzyme A ligase, GDP-forming	G7YIM9;Q5BXZ4;C1L4E9;G4VBN6;K1QRK9 | GO:0005524;GO:0004776;GO:0003824;GO:0016874 | IPR013650;IPR013815;IPR013816;IPR005811;IPR017866;IPR005809;IPR016102 | Succinate-Coenzyme A ligase, GDP-forming, beta subunit;Putative succinyl-CoA synthetase beta chain;Succinyl-CoA synthetase beta subunit;Succinyl-CoA ligase [GDP-forming] subunit beta, mitochondrial;SJCHGC05155 protein AED:0.00 eAED:0.00 QI:1058…	BN1106_s6083B000078	3	20.6	100	3	20.6	100	5	49	100	X	X
Myosin	G7YQ75;G4LUH3;Q5C2J5 | | IPR000048;IPR027401 | Putative uncharacterized protein Smp_127450;Myosin-2;SJCHGC06170 protein AED:0.29 eAED:0.36 QI:0|0.77|0.8|1|1|1|10|0|783	BN1106_s1783B000131	3	3.83	100	3	4.34	100	5	6.9	100	X	X	X	X
LAMA-like protein 2;phospholipase B-like 2	C1LID9;C1LID8;C1LIE0;G4VB02;G7YJV2 | | IPR007000 | LAMA-like protein 2;Putative uncharacterized protein;Putative phospholipase B-like 2 AED:0.17 eAED:0.17 QI:17|0.88|1|1|0|0|10|237|495	BN1106_s1597B000141	0			3	8.08	100	5	11.7	100	X
Leucine aminopeptidase 2;Leucyl aminopeptidase	C6KGZ9;F2YGT5;Q17TZ3;B5G4Y9;C6FWH0 | GO:0005737;GO:0004177;GO:0030145;GO:0008235;GO:0006508 | IPR011356;IPR000819 | Peptidase M17;Leucine aminopeptidase 2;Leucyl aminopeptidase;Leucine amino peptidase AED:0.23 eAED:0.23 QI:114|0.8|0.83|1|0.4|0.33|6|197|392	BN1106_s617B000566	4	13.3	100	0			2	5.87	100	X	X	X	X
Ankyrin 2,3/unc44	G7Y2F9;G4VR75;G7Y8Z7;C4Q5U3;E0W2S7 | GO:0004623;GO:0007165 | IPR002110;IPR020683;IPR000906;IPR011029;IPR000488 | Ankyrin 2,3/unc44, putative;Ankyrin-1, putative;Putative ankyrin 2,3/unc44;Ankyrin;Ankyrin-2 AED:0.42 eAED:0.45 QI:0|0.83|0.24|0.96|0.58|0.56|25|0|3868	BN1106_s518B000240	0			2	0.52	100	2	0.52	100	X		X
Cell division control protein 48 aaa family protein (Transitional endoplasmic reticulum atpase)	Q5D9C5;H2KU37;G4M0P6;G4M0P7;M7BUG3 | GO:0005524;GO:0017111;GO:0051301 | IPR003593;IPR009010;IPR003959;IPR003960;IPR004201;IPR003338;IPR027417;IPR005938;IPR005135;IPR017849;IPR017850;IPR002591;IPR013026;IPR011990;IPR001440;IPR019734;IPR015415 | Cell division control protein 48 aaa family protein (Transitional endoplasmic reticulum atpase),putative;Transitional endoplasmic reticulum ATPase;SJCHGC09…	BN1106_s5369B000082	0			2	4.11	100	8	17.4	100	X
Heat shock protein 70 (Hsp70);Molecular chaperone DnaK	G7YNS8;G4VEN0;Q5DGY9;T1FN96;L7LX08 | GO:0005524;GO:0006457;GO:0006950 | IPR012725;IPR018181;IPR013126 | Putative heat shock protein 70 (Hsp70);Molecular chaperone DnaK;Putative molecular chaperones mortalin/pbp74/grp75 hsp70 superfamily;Heat shock 70kDa protein 9B;SJCHGC06312 protein;Uncharacterized protein AED:0.11 eAED:0.11 QI:58|0.9|0.81|1|0.8|0.63|11|78|665	BN1106_s2487B000188	4	9.92	100	0			2	4.66	100	X	X	X	X
Proteasome subunit alpha 6 (T01 family)	Q5DES2;G4VBU6;C1L5R9;B0W3G3;Q6P7Z3 | GO:0005737;GO:0005634;GO:0019773;GO:0004298;GO:0006511 | IPR000426;IPR023332;IPR001353 | Proteasome (Prosome, macropain) subunit, alpha type 6;Proteasome subunit alpha 6 (T01 family);SJCHGC05022 protein AED:0.36 eAED:0.36 QI:0|0.66|0.5|0.75|0.33|0.25|4|0|255	BN1106_s1259B000205	2	8.24	100	2	9.02	100	4	18	100	X		X	X
Cathepsin L like	B5G4Y8;B4XC67;B5G4X5;G7YW45;Q5DAH1 | GO:0008234;GO:0006508 | IPR025661;IPR000169;IPR025660;IPR013128;IPR000668;IPR013201 | Cathepsin L3;Subfamily C1A unassigned peptidase (C01 family);Putative cathepsin L preprotein;Cathepsin L-like proteinase;Cathepsin L;SJCHGC06231 protein AED:0.19 eAED:0.19 QI:30|1|1|1|1|1|3|589|363	BN1106_s4000B000155	2	6.89	100	0			0			X	X		X
Alpha-tubulin 3	B0RZ73;B0B5G5;A7KCY8;H3ILP8;Q4A1B5 | GO:0005874;GO:0005525;GO:0005200;GO:0007017;GO:0005737;GO:0003924;GO:0051258 | IPR002452;IPR000217;IPR003008;IPR008280;IPR018316;IPR023123;IPR017975 | Alpha-tubulin;Tubulin alpha-3;Uncharacterized protein AED:0.42 eAED:0.42 QI:511|1|0.5|1|0|0|2|0|141	BN1106_s925B000547	3	31.2	100	0			2	39.7	100	X	X	X	X
Uncharacterised protein	no_uniprot | no_go | no_ipr | uncharacterised AED:0.35 eAED:0.35 QI:221|1|1|1|0|0|10|130|134	BN1106_s4767B000028	2	36		0			2	36		X
Rab GDP dissociation inhibitor alpha	G4VC25;G4VC26;Q5DA59;C1LHU4;G7YSG8 | GO:0005093;GO:0015031 | IPR018203;IPR000806 | Rab GDP dissociation inhibitor alpha;Putative rab GDP-dissociation inhibitor;SJCHGC01783 protein AED:0.08 eAED:0.08 QI:33|1|1|1|0.42|0.5|8|531|450	BN1106_s605B000203	0			0			3	7.33	100	X
Aspartate aminotransferase (EC 2.6.1.1)	Q5C224;G4VC15;H2LYQ1;C1L633;C1LIR8 | GO:0004069;GO:0080130;GO:0030170;GO:0009058;GO:0006520;GO:0008483 | IPR004839;IPR000796;IPR004838;IPR015424;IPR015421;IPR015422 | SJCHGC03350 protein AED:0.42 eAED:0.42 QI:57|0.66|0.75|0.75|1|1|4|0|163	BN1106_s2851B000085	3	26.4	100	2	18.4	100	4	33.1	100	X
Heat shock protein 60;Chaperonin GroEL	G7YUU9;Q8MXA4;G4LWI2;F8J497;B8Y4I8 | GO:0005737;GO:0005524;GO:0042026;GO:0006950 | IPR018370;IPR001844;IPR002423;IPR027409;IPR027413 | Heat shock protein 60;Heat shock protein HSP60, putative;Chaperonin GroEL;Heat shock protein HSP60 AED:0.06 eAED:0.06 QI:0|1|0.8|1|1|1|5|119|631	BN1106_s4703B000071	2	5.23	100	0			2	5.71	100	X	X	X
Alpha-tubulin 2	B0B5G5;B0RZ73;T1JYF9;H2MGK7;E4WXV2 | GO:0005737;GO:0005874;GO:0005525;GO:0003924;GO:0005200;GO:0007017;GO:0051258 | IPR002452;IPR008280;IPR000217;IPR018316;IPR023123;IPR017975;IPR003008 | Alpha-tubulin;Tubulin alpha-3;Whole genome shotgun assembly, reference scaffold set, scaffold scaffold_4;Uncharacterized protein AED:0.38 eAED:0.38 QI:0|1|1|1|1|1|2|115|439	BN1106_s925B000539	0			0			4	14.1	100	X	X	X	X
Loss of heterozygosity 11 chromosomal region 2 gene A protein homolog;Putative vacuolar protein sorting 26, vps26;von Willebrand factor A domain-containing protein 5A	G7YFE1;G4VA73;C1LIX6;C1LIX7;C1LIX5 | | IPR013694;IPR002035 | Loss of heterozygosity 11 chromosomal region 2 G A protein homolog;Putative vacuolar protein sorting 26, vps26;von Willebrand factor A domain-containing protein 5A AED:0.20 eAED:0.20 QI:53|0.93|0.94|1|0|0.05|17|1383|648	BN1106_s1191B000313	2	3.55	100	5	12.2	100	3	4.94	100	X	X	X
Xaa-Pro dipeptidase (M24 family)	G7YUN1;Q5DFD6;L7LZT3;G4VJ72;L5JMG2 | GO:0004177;GO:0030145;GO:0009987 | IPR007865;IPR000994;IPR001131 | Xaa-Pro dipeptidase (M24 family);Xaa-Pro dipeptidase;Putative xaa-pro dipeptidase;SJCHGC06332 protein AED:0.30 eAED:0.30 QI:489|1|1|1|0.36|0.33|12|301|504	BN1106_s468B000343	0			0			2	4.96	100	X
Uncharacterised protein	no_uniprot | no_go | no_ipr | uncharacterised AED:0.28 eAED:0.28 QI:92|1|0.83|1|0|0|6|0|259	BN1106_s1110B000106	2	8.1	100	3	12	100	3	12	100	X
Peroxidasin	H2KP58;G4VLK0;G4VLJ9;G3WUC2;F6W4P8 | GO:0020037;GO:0004601;GO:0006979 | IPR000483;IPR010255;IPR002007;IPR019791;IPR007110;IPR013783;IPR013098;IPR003598;IPR001611;IPR003591;IPR001007;IPR000372;IPR027876;IPR003599 | Uncharacterized protein;Putative peroxidasin;Peroxidasin homolog AED:0.10 eAED:0.10 QI:95|1|1|1|0.2|0|6|1765|1418	BN1106_s929B000199	0			3	2.89	100	2	1.55	100	X
Threonine dehydratase	G7YI62;R7UXC2;C3Y9T1;T1I4J3;K1PNT5 | GO:0004794;GO:0006567;GO:0016597;GO:0008152 | IPR005789;IPR001926;IPR002912 | Putative uncharacterized protein;Threonine dehydratase;Threonine dehydratase catabolic;Uncharacterized protein AED:0.19 eAED:0.19 QI:151|0.75|0.88|1|0.87|0.77|9|306|401	BN1106_s3110B000170	0			2	7.23	100	3	9.98	100	X
O-sialoglycoprotein endopeptidase	G7YXG7;G4VSD1;G4V968;G4VSP4;G4LZQ9 | GO:0004518;GO:0006281;GO:0090305 | IPR026832;IPR006085;IPR000905;IPR017861;IPR017860 | Putative uncharacterized protein;Uncharacterized protein;O-sialoglycoprotein endopeptidase AED:0.27 eAED:0.31 QI:0|0.5|0.33|1|0|0.33|3|0|908	BN1106_s1572B000219	0			2	2.86	100	3	4.85	100	X
Methylmalonyl CoA epimerase	G3HQ33;D4A197;G3PS42;G1N013;G1SUD1 | GO:0005739;GO:0004493;GO:0046491 | IPR017515 | Methylmalonyl CoA epimerase (Predicted), isoform CRA_d;Protein Mcee;Uncharacterized protein;Methylmalonyl-CoA epimerase, mitochondrial AED:0.43 eAED:0.43 QI:0|0.5|0.57|0.57|1|1|7|275|218	BN1106_s706B000207	2	13.8	100	0			3	20.6	100	X
Thioredoxin/protein disulfide isomerase	C1L6J2;Q5DFE8;C1L6J3;L7MAU4;L7MAR2 | GO:0016853;GO:0015035;GO:0045454;GO:0006662 | IPR005788;IPR005746;IPR012336;IPR017937;IPR013766 | Uncharacterized protein;Putative thioredoxin/protein disulfide isomerase;SJCHGC05888 protein AED:0.12 eAED:0.12 QI:0|0.88|0.8|0.9|0.55|0.6|10|458|439	BN1106_s5618B000057	4	11.8	100	3	10	100	3	9.79	100	X		X	X
Peptidylglycine alpha-hydroxylating monooxygenase	C1LS70;C1LS71;C1LS73;C1LS65;C1LS80 | GO:0016020;GO:0005507;GO:0004504;GO:0006518 | IPR014784;IPR020611;IPR000323;IPR000720;IPR008977 | Putative peptidylglycine alpha-hydroxylating monooxygenase AED:0.26 eAED:0.26 QI:0|1|0.9|1|0.11|0.1|10|146|280	BN1106_s2982B000132	4	21.4	100	2	8.57	100	4	17.1	100	X
Cathepsin B6/8	Q8MNY2;B5AXI3;Q4VRW9;Q4VRW7;Q4VRW8 | GO:0004197;GO:0006508;GO:0050790 | IPR025661;IPR000169;IPR025660;IPR013128;IPR000668;IPR012599 | Cathepsin B1;Cathepsin B1 isotype 3;Cathepsin B1 isotype 2;Cathepsin B1 isotype 1;Cathepsin B-like peptidase (C01 family) AED:0.07 eAED:0.07 QI:1480|1|1|1|1|1|4|149|343	BN1106_s793B000177	2	7.29	100	3	13.7	100	2	7.29	100	X	X		X
Lysosomal alpha-mannosidase	H2KRH8;G4VTI2;G7YAW6;G7YAW4;R7T6U8 | GO:0004559;GO:0030246;GO:0008270;GO:0006013 | IPR011013;IPR011330;IPR013780;IPR027291;IPR011682;IPR015341;IPR000602 | Putative lysosomal alpha-mannosidase (Mannosidase alpha class 2b member 1);Lysosomal alpha-mannosidase;Uncharacterized protein AED:0.07 eAED:0.07 QI:114|1|1|1|1|1|5|33|1079	BN1106_s666B000200	0			10	15.3	100	3	5.1	100	X
Estrogen-regulated protein EP45;Serine protease inhibitor	Q5D935;C1LNS8;C1LNT1;Q26502;C1LNT0 | GO:0005615;GO:0008233;GO:0006508 | IPR023796;IPR000215 | Estrogen-regulated protein EP45;Serine protease inhibitor;Putative uncharacterized protein AED:0.04 eAED:0.04 QI:175|1|1|1|0.5|0.33|3|103|182	BN1106_s284B000286	4	31.9	100	2	19.2	100	3	26.9	100	X
Natterin-4;DM9 domain-containing protein	G7YGH6;H2KV16;G7YGH4;G4V7P2;Q5DDH3 | | IPR024518 | Putative uncharacterized protein;Uncharacterized protein;Natterin-4;DM9 domain-containing protein;SJCHGC09059 protein AED:0.28 eAED:0.28 QI:0|1|0.66|1|0.5|0.33|3|155|201	BN1106_s4759B000058	2	15.9	100	2	15.9	100	3	21.4	100	X
Proteasome subunit alpha type (EC 3.4.25.1)	Q208S5;G4VDG1;G4VDG3;Q86F62;C1LLL8 | GO:0005737;GO:0005634;GO:0019773;GO:0016301;GO:0004298;GO:0006511 | IPR000426;IPR023332;IPR001353 AED:0.27 eAED:0.27 QI:0|0.66|0.75|0.75|1|1|4|0|140	BN1106_s3658B000104	2	22.1	100	2	17.1	100	5	46.4	100	X		X	X
Cathepsin B	Q5DCR5;Q5DGY1;C1L7A5;Q5D8G4;A3R0V6 | GO:0008234;GO:0006508;GO:0004197;GO:0050790 | IPR025661;IPR000169;IPR025660;IPR013128;IPR000668;IPR012599 | Cathepsin B3;Cysteine PRotease related protein;Putative uncharacterized protein AED:0.26 eAED:0.26 QI:0|0.75|0.6|1|0.25|0|5|274|514	BN1106_s1772B000188	0			4	9.73	100	4	11.1	100	X			X
Proteasome subunit alpha type (EC 3.4.25.1)	E4W3S2;G4LZY3;Q5DFE9;D3PJI1;B6RB41 | GO:0005737;GO:0005634;GO:0019773;GO:0004298;GO:0006511 | IPR000426;IPR023332;IPR001353 AED:0.33 eAED:0.33 QI:32|1|0.75|1|0|0|4|0|211	BN1106_s4981B000066	0			3	19.4	100	6	32.7	100	X		X	X
Calcium binding protein	Q9NIG5;Q8MUB9;Q867X8;G7YNX6;G4VR90 | GO:0005509 | IPR011992;IPR018247;IPR002048 | Putative calcium-binding protein;Calcium-binding protein;8 kDa calcium-binding protein;Calcium binding protein AED:0.20 eAED:0.20 QI:71|1|1|1|0.5|0.33|3|70|69	BN1106_s4B000834	3	53.6	100	2	36.2	100	2	36.2	100	X		X
L-lactate dehydrogenase (EC 1.1.1.27)	Q1M156;B2KYE3;C1L860;H2KV11;Q7Z1I3 | GO:0005737;GO:0004459;GO:0044262;GO:0006096 | IPR001557;IPR011304;IPR018177;IPR022383;IPR001236;IPR015955;IPR016040 AED:0.37 eAED:0.37 QI:0|0|0.5|1|0|0.5|2|99|325	BN1106_s769B000142	0			0			2	8	100	X	X	X	X
Adenylate kinase	H2KUH5;Q8MVS0;Q86BY2;C1LL44;G4V9S0 | GO:0004017;GO:0005524;GO:0019205;GO:0006139 | IPR000850;IPR027417 | Adenylate kinase 1;Putative adenylate kinase;Adenylate kinase AED:0.11 eAED:0.11 QI:311|1|1|1|0.8|0.66|6|555|199	BN1106_s1855B000093	2	13.1	100	0			5	30.7	100	X	X	X
Sarcoplasmic calcium-binding protein (SCP)	H2KNY0;G4VLG0;Q5BWA0 | GO:0005509 | IPR011992;IPR018247;IPR002048 | Putative sarcoplasmic calcium-binding protein (SCP);Sarcoplasmic calcium-binding protein;SJCHGC05635 protein AED:0.03 eAED:0.03 QI:360|0.5|0.66|1|0|0.33|3|1161|268	BN1106_s828B000244	2	6.34	100	0			3	8.96	100	X		X
20S proteasome subunit alpha 6;Probable cyclin-H	G4VHL4;H2KUP0;H2KUP1;C1LLI7;C1L7E9 | GO:0005634;GO:0019773;GO:0004298;GO:0006511;GO:0005737;GO:0070985;GO:0016538;GO:0000079;GO:0006355;GO:0006351 | IPR000426;IPR023332;IPR001353;IPR013763;IPR006671;IPR015429;IPR027081 | 20S proteasome subunit alpha 6;Probable cyclin-H AED:0.28 eAED:0.28 QI:413|0.75|0.6|1|1|1|5|0|598	BN1106_s1579B000119	0			2	5.18	100	6	13.7	100	X		X	X
Calpain B	G7Y893;G4V6C0;C1LGC2;C1LFG3;Q5DC34 | GO:0005622;GO:0005509;GO:0004198;GO:0006508 | IPR022684;IPR022682;IPR022683;IPR011992;IPR018247;IPR002048;IPR000169;IPR001300 | Calpain B;Calpain-B;Family C2 unassigned peptidase (C02 family);SJCHGC01809 protein AED:0.36 eAED:0.37 QI:0|0.91|0.84|1|0.16|0.15|13|0|722	BN1106_s368B000158	3	4.71	100	0			4	6.09	100	X
Proteasome catalytic subunit 3 (T01 family);Proteasome subunit beta type-5	Q5DHC0;C1L7N6;G7YK92;B3RVM5;G4VP46 | GO:0005737;GO:0005634;GO:0005839;GO:0004298;GO:0051603 | IPR000243;IPR016050;IPR001353;IPR023333;IPR004843 | Proteasome catalytic subunit 3 (T01 family);Proteasome subunit beta type-5 AED:0.32 eAED:0.32 QI:39|1|1|1|0.66|0.5|4|146|267	BN1106_s6770B000051	0			3	11.6	100	4	17.2	100	X		X	X
Glucose-6-phosphate isomerase (EC 5.3.1.9)	H2KV24;Q5BYL3;G4VPH5;C1LK30;C1L6Q2 | GO:0004347;GO:0006094;GO:0006096;GO:0005737 | IPR001672;IPR023096;IPR018189 | SJCHGC00698 protein AED:0.24 eAED:0.24 QI:14|0.8|0.83|0.83|0.6|0.5|6|0|202	BN1106_s1959B000206	0			0			4	20.3	100	X		X	X
Laminin alpha chain	G7YIN3;G4VKF7;E3LVX7;A8PFZ2;G5ECE3 | GO:0005604;GO:0007155 | IPR008985;IPR013320;IPR013032;IPR002049;IPR018031;IPR000034;IPR001791;IPR010307;IPR008211;IPR008979 | Laminin alpha chain, putative;CRE-LAM-3 protein;Putative laminin;Laminin alpha chain;Protein LAM-3;Laminin alpha 1/2 AED:0.06 eAED:0.06 QI:47|0.93|1|1|0.17|0.16|30|179|2392	BN1106_s656B000154	0			7	3.68	100	0			X		X
Uncharacterized protein	G7YHW9 | | IPR001610 | Uncharacterized protein AED:0.05 eAED:0.09 QI:0|1|0.5|1|0|0|2|0|811	BN1106_s17559B000002	0			0			2	4.81	100	X
Troponin C;20 kDa calcium-binding protein (Antigen SM20)	Q86ET3;G7YP02;G4LZ30;K1QFK6;Q27428 | GO:0005509 | IPR011992;IPR018247;IPR002048 | Calcium-binding protein, putative;Calcium-binding protein;Troponin C;20 kDa calcium-binding protein (Antigen SM20);Clone ZZD1444 mRNA sequence AED:0.65 eAED:0.65 QI:0|0.66|0.5|0.75|1|1|4|0|181	BN1106_s280B000159	0			0			4	18.2	100	X		X
Cathepsin D-like aspartic protease	F6M3U5;B6DT34;A0FIJ5;Q45HJ6;G7YV90 | GO:0004190;GO:0006508 | IPR001461;IPR001969;IPR021109;IPR012848 | Cathepsin D-like aspartic protease;Cathepsin D AED:0.33 eAED:0.34 QI:0|0.83|0.71|1|0.66|0.57|7|138|464	BN1106_s2719B000195	2	4.31	100	2	5.39	100	3	7.54	100	X			X
Serine protease inhibitor serpin;Leukocyte elastase inhibitor	G7Y5W4;C1LNT2;C1LNT3;Q9GPL2;Q967L9 | GO:0005615;GO:0008233;GO:0006508 | IPR023796;IPR000215;IPR023795 | Serine protease inhibitor serpin;Leukocyte elastase inhibitor;Serpin AED:0.47 eAED:0.49 QI:0|1|0|1|0|0|2|0|191	BN1106_s4565B000033	3	18.3	100	3	16.8	100	2	11.5	100	X			X
20S proteasome subunit alpha 3	C1LK00;C1LK02;G4M183;G7YQA6;C1LK01 | GO:0005737;GO:0005634;GO:0019773;GO:0004298;GO:0006511 | IPR000426;IPR016050;IPR023332;IPR001353;IPR019141 | 20S proteasome subunit alpha 3 AED:0.19 eAED:0.19 QI:162|1|1|1|1|1|3|64|268	BN1106_s1639B000395	0			2	8.96	100	3	20.1	100	X		X	X
Lysosomal alpha-glucosidase	G4V8C4;G4V8C5;H2KPA9;F6WCG6;R7V9X3 | GO:0030246;GO:0004553;GO:0005975;GO:0032450 | IPR011013;IPR000322;IPR025887;IPR017853;IPR000519;IPR017957 | Uncharacterized protein;Putative alpha-glucosidase;Lysosomal alpha-glucosidase AED:0.13 eAED:0.14 QI:48|0|0.5|1|0|0.5|2|0|618	BN1106_s3173B000376	0			6	16.3	100	2	4.53	100	X
Serpin B6 (Placental thrombin inhibitor)	G4LZN1;G4LZN2;G4LZN0;C1L425;Q5DBJ0 | GO:0005615 | IPR023795;IPR023796;IPR000215 | Serpin B6 (Placental thrombin inhibitor);Serpin, putative;SJCHGC00560 protein AED:0.12 eAED:0.12 QI:534|1|1|1|0.66|0.5|4|4|226	BN1106_s122B000261	0			0			3	31.9	100	X			X
Myophilin;Calponin-related	H2KV59;Q86DV9;Q6IV29;C1LMV1;G4M0V2 | | IPR000557;IPR001715;IPR003096 | Myophilin;Calponin-related;Myophilin-like protein;Clone ZZZ59 mRNA sequence AED:0.08 eAED:0.08 QI:450|1|1|1|0.75|0.6|5|1142|190	BN1106_s3747B000111	2	16.3	100	0			0			X	X		X
RNA polymerase ii transcription elongation factor elongin/siii subunit elongin b	C1L5E2;G4V9B1;Q5DDQ4;L7M3Z2;G3MN21 | GO:0003746 | IPR000626 | Elongin B;Putative uncharacterized protein;Putative elongin B;Putative rna polymerase ii transcription elongation factor elongin/siii subunit elongin b;SJCHGC06119 protein AED:0.37 eAED:0.37 QI:70|1|1|1|0|0.33|3|187|125	BN1106_s986B000164	0			0			3	23.2	100	X
Neutral alpha-glucosidase ab (Glucosidase II alpha subunit) (Alpha glucosidase 2)	G7YJR2;G4M039;B3RJS4;D2HS85;F7IIE2 | GO:0030246;GO:0004553;GO:0005975 | IPR011013;IPR000322;IPR025887;IPR017853 | Putative uncharacterized protein;Uncharacterized protein;Neutral alpha-glucosidase ab (Glucosidase II alpha subunit) (Alpha glucosidase 2),putative;Alpha 1 3-glucosidase AED:0.31 eAED:0.31 QI:5|0.66|0.57|0.71|0.5|0.57|7|0|809	BN1106_s1115B000506	2	2.6	100	4	5.56	100	3	4.45	100	X
Uncharacterized protein	H2KQ80;G4LX25;Q5C735;Q5DCF1;G7Y9N9 | | | Putative uncharacterized protein;Uncharacterized protein;SJCHGC00797 protein;SJCHGC02563 protein AED:0.39 eAED:0.53 QI:90|0|0.66|1|0|0.33|3|99|323	BN1106_s551B000321	2	10.5	100	0			0			X
Thioredoxin-glutathione reductase	A8E0R8;Q962Y6;G4V8J4;G4XPB3;Q5DE05 | GO:0009055;GO:0050660;GO:0050661;GO:0015035;GO:0004791;GO:0045454;GO:0046872 | IPR016156;IPR013027;IPR011767;IPR002109;IPR011899;IPR004099;IPR023753;IPR012999;IPR001327;IPR012336;IPR006338 | Thioredoxin-glutathione reductase;Thioredoxin glutathione reductase;SJCHGC06622 protein AED:0.54 eAED:0.54 QI:0|0.71|0.75|0.75|1|1|8|0|241	BN1106_s3005B000095	3	18.3	100	0			2	9.96	100	X	X
Leucine aminopeptidase 2;Leucyl aminopeptidase	Q17TZ3;C6KGZ9;F2YGT5;C7S309;C6FWH0 | GO:0005737;GO:0004177;GO:0030145;GO:0008235;GO:0006508 | IPR011356;IPR000819 | Leucine aminopeptidase 2;Leucyl aminopeptidase;Leucine amino peptidase;Putative leucyl aminopeptidase AED:0.40 eAED:0.40 QI:210|1|0.8|1|0.25|0.2|5|0|145	BN1106_s617B000567	2	26.2	100	2	26.2	100	2	26.2	100	X	X	X	X
Purine nucleoside phosphorylase	H2KSM1;C1LK99;C1L6U5;Q9BMI9;C1LKA0 | GO:0004731;GO:0009116 | IPR000845;IPR001369;IPR011270;IPR011268 | Purine nucleoside phosphorylase AED:0.48 eAED:0.49 QI:0|0.5|0.42|0.71|0|0|7|0|338	BN1106_s683B000339	2	6.8	100	0			0			X		X
ADP-ribosylation factor 1;CRE-ARF-1.2 protein	E3LYX2;K7GTT9;J9EFC6;F1KZX1;E1FZG3 | GO:0005622;GO:0005525;GO:0007264 | IPR027417;IPR005225;IPR024156;IPR006689 | ADP-ribosylation factor 1;CRE-ARF-1.2 protein;Adp-ribosylation factor 1;Uncharacterized protein AED:0.17 eAED:0.17 QI:222|1|1|1|0.5|0.2|5|294|181	BN1106_s4512B000085	3	19.3	100	0			3	19.3	100	X			X
Uncharacterized protein	G7YVR1;G7YFT2;G7YG30;G7YCL6;G7YB05 | GO:0004190;GO:0006508 | IPR001461;IPR021109 | Uncharacterized protein;Putative uncharacterized protein AED:0.58 eAED:0.58 QI:0|0.5|0.33|0.66|1|1|3|0|350	BN1106_s136B000267	0			2	5.71	100	5	18.3	100	X
Chaperonin containing t-complex protein 1, gamma subunit, tcpg	G4VJP7;G7YFI0;R7TK70;A7SLL4;H9IIT5 | GO:0005737;GO:0005524;GO:0006457 | IPR012719;IPR017998;IPR002194;IPR002423;IPR027409;IPR027413;IPR027410 | Predicted protein;Putative chaperonin containing t-complex protein 1, gamma subunit, tcpg;T-complex protein 1 subunit gamma;Uncharacterized protein AED:0.07 eAED:0.07 QI:13|0.87|0.88|1|1|1|9|96|511	BN1106_s746B000284	0			0			7	15.3	100	X		X	X
Chaperonin containing t-complex protein 1, theta subunit, tcpq;DNAJ homolog subfamily C member 11	G4VPS5;H2KSX7;H3BL49;I6SPH0;F7ELM7 | GO:0005737;GO:0005524;GO:0006457;GO:0044267;GO:0044297;GO:0005832;GO:0002199;GO:0007339 | IPR012721;IPR017998;IPR002194;IPR002423;IPR027409;IPR027413;IPR027410;IPR024586;IPR001623 | Uncharacterized protein;Putative chaperonin containing t-complex protein 1, theta subunit, tcpq;DNAJ homolog subfamily C member 11;T-complex protein 1 subunit theta;Chaperonin cont…	BN1106_s1242B000159	0			0			6	15.2	100	X		X	X
Protein FAM82B	C4Q3U7 | | IPR011990 | Protein FAM82B, putative AED:0.36 eAED:0.31 QI:0|0.85|0.75|0.87|0|0|8|332|231	BN1106_s3273B000098	0			0			4	15.6	100	X
Cathepsin L5	H6WYY7;Q9NGW4;Q8MUT6;Q9XYL8;Q6R018 | GO:0008234;GO:0006508 | IPR025661;IPR000169;IPR025660;IPR013128;IPR000668;IPR013201 | Cathepsin L1;Cathepsin L protein;Cathepsin L2;Cathepsin L;Cathepsin AED:0.10 eAED:0.10 QI:52|0.66|0.75|1|0.66|0.5|4|68|342	BN1106_s3536B000078	5	19.6	100	3	16.1	100	0			X	X		X
Laminin subunit beta-1	H2KTX1;G4LWP4;E5S139;B0WYV5;Q7PXF5 | GO:0046872 | IPR002049;IPR013015;IPR008211;IPR007087;IPR013032;IPR001368 | Laminin subunit beta-1;Laminin beta chain-related;Laminin beta 1;AGAP001381-PA AED:0.25 eAED:0.26 QI:0|0.73|0.55|0.88|0.30|0.37|27|0|1547	BN1106_s1357B000110	0			2	1.29	100	0			X		X
Fatty-acid amide hydrolase 1	H2KPN8;R4GAA4;G3PDL4;H0XLZ7;H3AXT1 | GO:0016884;GO:0016811 | IPR000120;IPR023631;IPR015830;IPR020556 | Uncharacterized protein;Fatty-acid amide hydrolase 1 AED:0.09 eAED:0.09 QI:1809|1|0.85|1|0|0|7|0|295	BN1106_s1132B000139	2	10.5	100	2	10.5	100	2	10.5	100	X
Calmodulin;16 kDa calcium-binding protein	H2KRT0;H2KRS9;Q8I7B8;G7YG45;G7YG43 | GO:0005509 | IPR011992;IPR018247;IPR002048 | Probable calcium-binding protein CML26;Calcium-binding protein;Calmodulin;16 kDa calcium-binding protein AED:0.21 eAED:0.21 QI:1494|1|0.75|1|0|0|4|0|136	BN1106_s414B000247	3	27.2	100	2	21.3	100	2	21.3	100	X	X	X
Proteasome subunit beta type (EC 3.4.25.1)	G4LUJ7;G4LUJ6;Q5DED4;Q5DEN0;C7TYR0 | GO:0005737;GO:0005634;GO:0005839;GO:0004298;GO:0051603 | IPR016050;IPR001353;IPR023333 AED:0.47 eAED:0.61 QI:72|1|0.66|1|0|0|3|0|146	BN1106_s6922B000040	2	21.9	100	2	24.7	100	3	34.2	100	X		X	X
Tegumental calcium-binding EF-hand protein 3;CaBP3;Calcium-binding protein	K7WKP9;H2DH27;O46121;Q45TR6;O46120 | GO:0005875;GO:0005509;GO:0007017 | IPR001372;IPR011992;IPR018247;IPR002048 | Tegumental calcium-binding EF-hand protein 3;CaBP3;Calcium-binding protein;Tegumental calcium-binding EF-hand protein AED:0.43 eAED:0.43 QI:704|1|1|1|0|0|3|71|210	BN1106_s214B000747	2	15.2	100	0			3	20.5	100	X	X	X
Myoglobin	Q5D2M7;Q8T6J8;G4LZC6;C1LL89;C1LL90 | GO:0020037;GO:0005506;GO:0019825;GO:0005344 | IPR000971;IPR009050;IPR012292;IPR011406 | Globin-3;Myoglobin 1, putative;Myoglobin 1;17 kDa myoglobin;Myoglobin AED:0.39 eAED:0.39 QI:319|1|0.5|1|0|0|2|0|116	BN1106_s284B000288	0			0			2	52.6	100	X	X
Glutamine synthase	C1LHA1;C4Q2Z2;G4VT35;G7YDY2;C1LHA0 | GO:0004356;GO:0006807;GO:0006542 | IPR014746;IPR008146;IPR008147 | Glutamine synthase;Glutamine synthetase bacteria, putative;Putative glutamine synthetase bacteria;Glutamine synthetase AED:0.23 eAED:0.23 QI:627|1|1|1|0.25|0.2|5|337|490	BN1106_s2400B000186	2	5.1	100	0			4	9.39	100	X
Actin related protein 2/3 complex	G7Y3L6;G4VMP1;C1L4E5;G4VMP2;Q86E19 | GO:0005856;GO:0030833 | IPR007188 | Actin related protein 2/3 complex, subunit 2;Putative arp2/3;Actin related protein 2/3 complex subunit 2;Clone ZZZ330 mRNA sequence AED:0.43 eAED:0.43 QI:52|0.57|0.62|0.87|0.71|0.75|8|0|346	BN1106_s3874B000159	0			0			4	15.6	100	X			X
Ferritin	H2KPH9;A2VCJ5;G4VBG6;G4VBG5;G4VBG4 | GO:0008199;GO:0006879;GO:0006826 | IPR001519;IPR009040;IPR009078;IPR012347;IPR014034;IPR008331 | Putative ferritin AED:0.05 eAED:0.05 QI:806|1|1|1|0|0.5|2|211|171	BN1106_s3950B000041	0			0			3	19.9	100	X		X
Kinesin heavy chain 1	G7YIF3;G4V5R8;C7TZH4;A5X540;Q5C3M9 | GO:0005871;GO:0005874;GO:0005524;GO:0003777;GO:0007018 | IPR027640;IPR019821;IPR001752;IPR027417 | Kinesin heavy chain 1;Kinesin heavy chain;Kinesin family member 5;SJCHGC05130 protein AED:0.17 eAED:0.17 QI:1217|0.83|0.85|1|1|1|7|0|595	BN1106_s6267B000058	3	5.04	100	2	3.19	100	3	5.04	100	X		X	X
Low-density lipoprotein receptor (Ldl)	G4VQ41;G7YHG2;G4VQ42;O16148;Q5BYU1 | | IPR007110;IPR013783;IPR003599;IPR023415;IPR002172;IPR013098;IPR003598;IPR000742 | Low-density lipoprotein receptor (Ldl);Very low-density lipoprotein receptor;Low density lipoprotein-receptor related protein;SJCHGC07951 protein AED:0.45 eAED:0.45 QI:0|0.83|0.71|0.85|0|0|7|0|486	BN1106_s60B000537	2	5.35	100	4	12.1	100	2	5.35	100	X		X
Phosphate carrier protein, mitochondrial	H2KPP1;G4V6T6;C1L8V6;Q5DAD8;F7C1R2 | GO:0016021;GO:0006810 | IPR018108;IPR023395 | Phosphate carrier protein, mitochondrial;Uncharacterized protein;Putative mitochondrial phosphate carrier protein;Phosphate carrier protein mitochondrial;SJCHGC06134 protein AED:0.24 eAED:0.25 QI:27|0.5|0.66|1|0|0|3|0|290	BN1106_s115B000512	0			0			3	9.66	100	X
Tetraspanin-CD63 receptor	G7Y3M0;H2KVE5;G4VMX3;G7YTE3;G7Y2R6 | GO:0016021 | IPR016196;IPR018499;IPR008952 | Putative tetraspanin-CD63 receptor;Tetraspanin-CD63 receptor AED:0.07 eAED:0.07 QI:1689|1|1|1|0|0|8|305|302	BN1106_s1657B000161	0			4	20.5	100	0			X	X		X
Titin;Myosin-binding protein-related	G7Y4Z3;G7Y4Z4;G4VNR5;G4VNR6;K1Q0F6 | GO:0005524;GO:0004672 | IPR003961;IPR007110;IPR013783;IPR013098;IPR003599;IPR003598;IPR018159;IPR011009;IPR000719;IPR001610 | Putative titin;Myosin-binding protein-related;Titin;Muscle M-line assembly protein unc-89 AED:0.06 eAED:0.06 QI:0|0.87|0.76|0.98|0.76|0.82|56|0|8598	BN1106_s410B000444	0			0			7	1.19	100	X	X	X
Heat shock protein;Major egg antigen	G7YE15;H2KRC0;G4V8Y2;G4V8Y7;G4V8Y4 | GO:0006950 | IPR002068;IPR001436;IPR008978 | Putative heat shock protein;Putative major egg antigen;Major egg antigen AED:0.58 eAED:0.58 QI:66|0.33|0.5|0.5|1|1|4|0|249	BN1106_s470B000291	2	9.64	100	0			3	17.3	100	X	X	X	X
Retinol dehydrogenase	G4VSH5;H2KUA6;C1LNI9;C1LNI7;C1LNJ0 | GO:0016491;GO:0055114 | IPR002198;IPR002347;IPR016040 | Putative Retinol dehydrogenase 11;Putative short chain dehydrogenase;Retinol dehydrogenase 12 AED:0.25 eAED:0.25 QI:0|0|0.33|1|0|0|3|60|293	BN1106_s2507B000140	2	10		0			3	15		X	X
Estrogen-regulated protein EP45	C1LNT1;C1LNS7;C1LNT0;B3W658;C1LNS8 | GO:0005615 | IPR023796;IPR000215 | Putative uncharacterized protein;Estrogen-regulated protein EP45 AED:0.26 eAED:0.26 QI:142|0.5|0.57|0.85|0|0|7|315|486	BN1106_s4565B000032	3	6.79	100	3	7.2	100	2	4.32	100	X
Neutral alpha-glucosidase ab (Glucosidase II alpha subunit) (Alpha glucosidase 2),putative	G7YJR2;Q5DCA9;G4M039;F7C4H8;F7C4D4 | GO:0030246;GO:0004553;GO:0005975;GO:0017177 | IPR011013;IPR000322;IPR025887;IPR017853 | Uncharacterized protein;Neutral alpha-glucosidase ab (Glucosidase II alpha subunit) (Alpha glucosidase 2),putative;Alpha 1 3-glucosidase;SJCHGC06227 protein AED:0.38 eAED:0.38 QI:0|1|0.5|1|0|0|2|418|243	BN1106_s1115B000507	0			2	15.2	100	2	15.2	100	X
Phospholipase d-related	G7Y4B0;G4VFV5;T1J970;B4JQC5;L7MKZ3 | GO:0003824 | IPR001736 | GH13672;Phospholipase d-related;Phospholipase D3;Putative phospholipase d3 protein;Uncharacterized protein AED:0.40 eAED:0.40 QI:0|0.71|0.62|1|0|0|8|183|400	BN1106_s1427B000438	2	6	100	4	11.2	100	0			X
Uncharacterised protein	no_uniprot | no_go | no_ipr | uncharacterised AED:0.25 eAED:0.25 QI:4|1|1|1|0|0|5|163|172	BN1106_s440B000226	3	22		0			0			X
DnaJ (Hsp40)	H2KPA7;G4V805;Q5DBY6;E3TFD8;G8IIK6 | GO:0005524;GO:0046872;GO:0006457;GO:0009408 | IPR012724;IPR002939;IPR001623;IPR018253;IPR008971;IPR001305 | DnaJ-like protein subfamily a member 4;Putative hsp40, subfamily A, members 1,2,4;Heat shock protein 40;DnaJ homolog subfamily A member 1;DnaJ (Hsp40) homolog, subfamily A, member 1;SJCHGC01085 protein AED:0.13 eAED:0.13 QI:48|1|1|1|1|1|4|111|402	BN1106_s1057B000126	0			0			4	16.7	100	X	X	X	X
Hypoxia upregulated 1 (Hyou1)-related	H2KR40;G4VAR6;T1IXH5;A4K533;E9GYH6 | GO:0005524 | IPR018181;IPR013126 | Putative uncharacterized protein;Hypoxia upregulated 1 (Hyou1)-related;Hypoxia up-regulated 1;Uncharacterized protein AED:0.42 eAED:0.42 QI:0|0.5|0.45|0.72|0.3|0.36|11|0|593	BN1106_s117B000696	0			5	13.7	100	2	5.06	100	X
Sphingomyelin phosphodiesterase	C7S311;H2KTZ7;G4LY88;H2KQ49;T1INL5 | GO:0016787 | IPR004843 | Sphingomyelin phosphodiesterase;Putative uncharacterized protein;Acid sphingomyelinase-like phosphodiesterase 3b;Acid sphingomyelinase-like phosphodiesterase 3a;Uncharacterized protein AED:0.20 eAED:0.20 QI:149|0.8|0.83|1|0|0.16|6|370|344	BN1106_s1285B000159	0			2	5.81	100	0			X
Laminin	G7YUU2;G4VTM7;G7YTK2;R7TCN3;K1QIU9 | | IPR013032;IPR002049;IPR008979;IPR008211;IPR008160;IPR000034;IPR018031 | Putative laminin gamma-1 chain;Laminin subunit gamma-1;Laminin gamma 1;Uncharacterized protein AED:0.04 eAED:0.04 QI:275|0.90|0.95|1|0.40|0.34|23|856|1485	BN1106_s935B000241	0			3	2.02	100	0			X
Poly(ADP-ribose) glycohydrolase ARH3	G7YCT5;G4VBG8;Q5DAP5;F6QTX9;F7I197 | GO:0005634;GO:0016787 | IPR005502 | Uncharacterized protein;Putative adp-ribosylglycohydrolase;Poly(ADP-ribose) glycohydrolase ARH3;SJCHGC08995 protein AED:0.48 eAED:0.48 QI:111|0.57|0.37|0.75|0.42|0.5|8|124|345	BN1106_s81B000696	2	7.54	100	0			3	10.7	100	X
ATP-dependent 6-phosphofructokinase (ATP-PFK) (Phosphofructokinase) (EC 2.7.1.11) (Phosphohexokinase)	H2KSW1;G4VKA6;C1LED7;G4VKA5;R7VC37 | GO:0005945;GO:0003872;GO:0005524;GO:0006002;GO:0006096 | IPR009161;IPR022953;IPR015912;IPR000023 AED:0.10 eAED:0.10 QI:0|0.76|0.85|0.92|0.84|0.85|14|596|865	BN1106_s561B000223	0			3	3.93	100	4	6.71	100	X		X
Glycine cleavage system H protein	Q5D8Z8;C1LK31;C1L6Q3;C1LK32;E3JUU2 | GO:0005960;GO:0019464 | IPR003016;IPR002930;IPR017453;IPR011053 | Glycine cleavage system H protein;SJCHGC05558 protein AED:0.22 eAED:0.22 QI:55|1|1|1|0|0|4|481|158	BN1106_s567B000347	2	13.9	100	0			3	24.7	100	X
Heat shock protein 70-like protein;Hypoxia up-regulated protein 1	G0S1X9;T1EFB5;G2RGA3;N4UAP7;F9G0N9 | GO:0005524;GO:0006950 | IPR013126;IPR018181 | Uncharacterized protein;Heat shock protein 70-like protein;Putative uncharacterized protein;Hypoxia up-regulated protein 1 AED:0.34 eAED:0.34 QI:0|0.8|0.83|0.83|0.8|0.66|6|650|376	BN1106_s117B000695	0			3	9.31	100	3	8.78	100	X	X	X	X
Fasciclin I-like protein;Periostin	G7YKD1;Q86EJ0;G4VHN0;G7Y870;A1Z0K5 | GO:0003676;GO:0008270 | IPR000782;IPR001878 | Fasciclin I-like protein;Putative uncharacterized protein;Periostin;SJCHGC05607 protein AED:0.14 eAED:0.14 QI:15|1|1|1|0.36|0.41|12|652|639	BN1106_s1922B000120	0			3	7.2	100	4	6.57	100	X
Cofilin, actophorin	G7Y2J4;C1LMR7;C1L849;G4LX89;Q5BT38 | GO:0015629;GO:0030042;GO:0046872 | IPR002108;IPR017904;IPR007087 | Putative Cofilin-1;Cofilin, actophorin, putative;Cofilin;SJCHGC02867 protein AED:0.07 eAED:0.07 QI:46|1|1|1|0|0|4|165|135	BN1106_s2003B000172	0			0			2	19.3	100	X	X	X
Ankyrin 2	G7Y8Z7;G4VR75;A8JNM4;Q7KU95;K7G6J9 | GO:0031594;GO:0042734;GO:0036062;GO:0043195;GO:0008092;GO:0048675;GO:0000226;GO:1900074;GO:0007528;GO:0070050;GO:0007605;GO:0007165 | IPR002110;IPR020683;IPR011029;IPR000488;IPR000906 | Ankyrin 2, isoform G;Putative ankyrin 2,3/unc44;Ankyrin-2;Uncharacterized protein;Ankyrin 2, isoform M AED:0.18 eAED:0.18 QI:368|0.92|0.89|1|0.55|0.57|28|0|1694	BN1106_s71B000363	0			0			4	3.07	100	X		X
Retinol dehydrogenase 13	G7YIJ3;H2KQU4;C1LNI7;H2KUA6;C1LNI8 | GO:0016491;GO:0055114 | IPR002198;IPR002347;IPR016040;IPR020904 | Putative Retinol dehydrogenase 11;Retinol dehydrogenase 12;Retinol dehydrogenase 13 AED:0.02 eAED:0.02 QI:591|1|1|1|0.5|0.66|3|47|338	BN1106_s2277B000049	0			2	6.51	100	2	8.58	100	X	X
Heat shock 10kD protein 1;Chaperonin GroES	C1LAU6;C1LAU8;G4VML2;G7YC64;H3B6D7 | GO:0005737;GO:0005524;GO:0006457;GO:0006950 | IPR020818;IPR018369;IPR011032 | Heat shock 10kD protein 1;Putative groes chaperonin;Chaperonin GroES;Uncharacterized protein AED:0.29 eAED:0.29 QI:57|1|1|1|0|0|4|66|102	BN1106_s2909B000085	2	16.7	100	0			2	16.7	100	X	X
Uncharacterised protein	AED:0.45 eAED:0.45 QI:0|1|1|1|0|0|3|0|57	BN1106_s14B000365	2	38.6	100	0			2	38.6	100	X
Tyrosine 3-monooxygenase/tryptophan 5-monooxygenase activation protein;14-3-3 protein	Q5FX78;H2KNF5;A8XQR9;H2LCQ3;H2VQA2 | GO:0004497 | IPR000308;IPR023409;IPR023410 | Protein CBR-FTT-2;Tyrosine 3-monooxygenase/tryptophan 5-monooxygenase activation protein;Uncharacterized protein;14-3-3 protein AED:0.17 eAED:0.18 QI:72|1|1|1|1|1|3|85|252	BN1106_s4074B000042	3	32.5	100	0			4	49.6	100	X	X	X	X
Uncharacterized protein	G7YBH6;H2KQ94;G7Y2M4;G4V8M3;G4V8M4 | GO:0035556 | IPR020683;IPR001496 | Putative uncharacterized protein;Uncharacterized protein AED:0.37 eAED:0.37 QI:0|0.75|0.4|0.8|0|0|5|0|373	BN1106_s136B000269	0			2	7.51	100	3	18.8	100	X
Cathepsin B 4/5/7	Q8I7B2;O96866;Q86MW7;B7P3P0;T1KBU4 | GO:0004197;GO:0006508;GO:0050790;GO:0008234 | IPR025661;IPR000169;IPR025660;IPR013128;IPR000668;IPR012599 | Cathepsin B endopeptidase, putative;Cathepsin B protease;Cathepsin B;Pro-cathepsin B2;Uncharacterized protein AED:0.20 eAED:0.20 QI:1178|0|0.66|1|0|0.33|3|915|100	BN1106_s13444B000002	2	29	100	0			0			X	X		X
Chaperonin containing TCP1, subunit 5 (Epsilon)	G4VF75;C1LMS0;C1L857;C1LMS2;C1L858 | GO:0005737;GO:0005524;GO:0006457 | IPR012718;IPR017998;IPR002194;IPR002423;IPR027409;IPR027413;IPR027410 | Chaperonin containing TCP1, subunit 5 (Epsilon);Putative chaperonin containing t-complex protein 1,epsilon subunit, tcpe AED:0.05 eAED:0.05 QI:46|1|1|1|1|1|5|43|548	BN1106_s3324B000219	0			0			3	6.93	100	X		X	X
20S proteasome regulatory subunit beta type PSMB2/PRE1	A9UKL3;G7YGS8;Q86F39;G4VRC3;D3TL76 | GO:0005737;GO:0005634;GO:0005839;GO:0004298;GO:0051603 | IPR016050;IPR001353;IPR023333 | 20S proteasome regulatory subunit beta type PSMB2/PRE1;Proteasome subunit beta 2 (T01 family);20S proteasome subunit beta 4;Clone ZZD1138 mRNA sequence AED:0.41 eAED:0.41 QI:30|1|0.66|1|1|1|3|60|197	BN1106_s2242B000188	0			2	11.7	100	5	35.5	100	X		X	X
Laminin	G7YIN3;G4VKF7;Q5C659;Q5D8Q0 | | IPR013032;IPR002049;IPR000034;IPR008211;IPR008985;IPR013320;IPR001791 | Putative laminin;Laminin alpha 1/2;SJCHGC03491 protein;SJCHGC08234 protein AED:0.31 eAED:0.33 QI:0|0.63|0.5|1|0.45|0.66|12|0|944	BN1106_s656B000153	0			4	4.66	100	0			X		X
20S proteasome subunit alpha 4	H2KVE6;G4LZ69;C1LFX5;Q5DFF8;T1FMV8 | GO:0005737;GO:0005634;GO:0019773;GO:0004298;GO:0006511;GO:0005839;GO:0051603 | IPR000426;IPR023332;IPR001353 | 20S proteasome subunit alpha 4;SJCHGC04094 protein AED:0.47 eAED:0.47 QI:0|0.66|0.5|1|0.66|0.75|4|49|209	BN1106_s4173B000090	0			2	12	100	0			X		X	X
Glucosidase 2 subunit beta	G7YC70;C1LJN3;Q5DA66;C1L6G8;C1L6H0 | GO:0006491 | IPR026874;IPR002172;IPR009011;IPR028146;IPR012913 | Putative Glucosidase II beta subunit;Glucosidase 2 subunit beta;SJCHGC01925 protein AED:0.42 eAED:0.42 QI:0|0.66|0.42|0.85|0.33|0.57|7|0|473	BN1106_s2386B000229	0			2	5.71	100	2	5.71	100	X
Heat shock 70 kDa protein cognate 4	Q5MGD5;G6DDQ9;R4WCP9;S5FXH1;Q8N0P2 | GO:0005524;GO:0006950 | IPR018181;IPR013126 | Heat shock 70 kDa protein cognate 4;Heat shock protein 4 heat shock cognate 70 protein;Heat shock cognate protein;Heat shock protein 70;Uncharacterized protein;Heat shock cognate 70 AED:0.01 eAED:0.01 QI:0|-1|0|1|-1|1|1|0|618	BN1106_s495B000228	0			0			4	8.25	100	X	X	X	X
Glutathione S-transferase zeta	G7Y784;C1C1D8;D2VAX3;C1BQG6;Q4V993 | GO:0005737;GO:0016853;GO:0009072;GO:0003824;GO:0016740 | IPR010987;IPR004045;IPR004046;IPR005955;IPR012336 | Maleylacetoacetate isomerase;Probable maleylacetoacetate isomerase 2;Predicted protein;Glutathione S-transferase;Zgc:113898 AED:0.36 eAED:0.38 QI:0|1|0.66|1|1|1|3|189|174	BN1106_s1807B000157	0			0			2	13.2	100	X	X	X
Succinate-semialdehyde dehydrogenase (NADP+)	H2KUR1;G4V9C8;A9XKA4;Q9A3R2;B8H3V3 | GO:0016620;GO:0009013;GO:0009450 | IPR016161;IPR016163;IPR016160;IPR016162;IPR015590;IPR010102 | Aldehyde dehydrogenase NAD(P)+-like protein;Succinate-semialdehyde dehydrogenase (NADP+);Putative succinate semialdehyde dehydrogenase;Succinate-semialdehyde dehydrogenase AED:0.24 eAED:0.24 QI:219|1|1|1|1|1|5|267|358	BN1106_s4925B000033	0			0			3	10.9	100	X	X		X
Pyruvate dehydrogenase E1 component	C1LIE7;B4QZG5;G4VF59;G7Y4Q2;T1JQ99 | GO:0004739;GO:0006086 | IPR013177;IPR027110;IPR009014;IPR005475;IPR005476 | GD21413;Pyruvate dehydrogenase E1 component, beta subunit;Pyruvate dehydrogenase (Lipoamide);Pyruvate dehydrogenase E1 component subunit beta;Uncharacterized protein AED:0.16 eAED:0.16 QI:0|0.7|0.72|1|0.9|0.90|11|111|515	BN1106_s934B000320	3	7.18	100	0			3	7.18	100	X		X	X
Niemann-Pick C2 protein;Epididymal secretory protein E1 (Niemann Pick type C2 protein homolog)	Q5DFZ4;Q5DHY8;G7YJT5;G7YJT4;G7Y8C0 | | IPR014756;IPR003172 | Niemann-Pick C2 protein;Epididymal secretory protein E1 (Niemann Pick type C2 protein homolog);SJCHGC00284 protein AED:0.30 eAED:0.30 QI:440|1|1|1|0|0|5|0|149	BN1106_s7353B000023	3			0			0			X
Zinc finger protein ZPR1	H2KUC8;G4VE14;G1PP38;U3JSN4;L5KK26 | GO:0005737;GO:0005634;GO:0008270 | IPR004457 | Uncharacterized protein;Putative zinc finger protein;Putative uncharacterized protein;Zinc finger protein ZPR1 AED:0.28 eAED:0.28 QI:283|0.66|1|1|1|1|7|172|360	BN1106_s1312B000097	0			0			3	10.3	100	X
Legumain 2/7	A6Y9U8;H2KQN5;Q711M2;A6Y9U9;Q9NFY9 | GO:0004197;GO:0006508 | IPR001096 | Legumain-1;Legumain-2;Legumain;Legumain like;Asparaginyl endopeptidase AED:0.17 eAED:0.17 QI:2957|0.9|0.90|1|0|0|11|105|409	BN1106_s2087B000065	0			3	10	100	0			X
Heat shock protein 90kDa	G7Y2I9;C1L5Z5;Q5D947;Q26582;G4V9B8 | GO:0005524;GO:0006457;GO:0006950 | IPR001404;IPR020568;IPR003594;IPR019805;IPR020575 | Heat shock protein 90kDa alpha;Putative heat shock protein;Molecular chaperone HtpG;Heat shock protein 86;SJCHGC00820 protein AED:0.37 eAED:0.37 QI:122|1|0.5|1|0|0|2|0|211	BN1106_s3937B000101	0			0			3	35.1	100	X	X		X
Fatty-acid amide hydrolase	H2KPN8;Q5BWE9;A1L2W0;R0JFS0;U3IIR0 | GO:0016884;GO:0016811 | IPR000120;IPR023631;IPR015830;IPR020556 | LOC100036968 protein;Fatty-acid amide hydrolase 1;SJCHGC08749 protein;Vitamin D3 hydroxylase-associated protein;Uncharacterized protein AED:0.02 eAED:0.02 QI:3637|1|1|1|0.33|0.25|4|318|249	BN1106_s193B000323	0			0			3	20.1	100	X
Calponin	H2KPZ5;H2KRE5;B5B7R6;G4LUS0;O96410 | GO:0031032 | IPR001997;IPR000557;IPR001715;IPR003096 | Putative uncharacterized protein;Calponin homolog, putative;Calponin-3;Calponin homolog AED:0.03 eAED:0.03 QI:1452|0.71|0.87|0.87|1|1|8|1213|395	BN1106_s2140B000163	2	8.35	100	0			0			X	X	X	X
Eukaryotic translation initiation factor 5A	G7Y8H0;C1LB71;Q86DY5;G4VDD2;C1LB70 | GO:0043022;GO:0003746;GO:0003743;GO:0008612;GO:0045901;GO:0045905;GO:0006452 | IPR012340;IPR014722;IPR019769;IPR001884;IPR020189;IPR008991;IPR005824 | Eukaryotic translation initiation factor 5A;Putative initiation factor 5a;Translation initiation factor 5A;Clone ZZZ427 mRNA sequence AED:0.13 eAED:0.13 QI:97|1|1|1|0.5|0.33|3|117|186	BN1106_s1079B000440	3	18.3	100	0			3	16.7	100	X
6-phosphogluconate dehydrogenase, decarboxylating (EC 1.1.1.44)	C1LNG0;K1RH70;R7TUN9;Q6TNR8;G7MGT9 | GO:0050661;GO:0004616;GO:0006098 | IPR008927;IPR006114;IPR006113;IPR006115;IPR006184;IPR013328;IPR012284;IPR016040 AED:0.27 eAED:0.27 QI:0|0.91|0.92|0.92|0.5|0.61|13|197|538	BN1106_s2505B000147	2	3.72	100	0			2	3.72	100	X		X
Pyruvate dehydrogenase	G4VT40;Q5DFX8;C1LFH4;H2KNR5;G7YFM0 | GO:0043231;GO:0004739;GO:0006096 | IPR001017;IPR017597 | Pyruvate dehydrogenase E1 alpha 1;Putative pyruvate dehydrogenase;Pyruvate dehydrogenase E1 component subunit alpha type I mitochondrial;Pyruvate dehydrogenase E1 component subunit alpha;SJCHGC01355 protein AED:0.21 eAED:0.21 QI:42|1|1|1|0.8|0.66|6|199|390	BN1106_s1757B000125	0			0			3	8.46	100	X			X
Alcohol dehydrogenase	K1QKF8;G4VR32;R7VJE3;B3RW57;R4G4U8 | GO:0051903;GO:0008270;GO:0006069;GO:0004022 | IPR014183;IPR013149;IPR013154;IPR002085;IPR002328;IPR011032;IPR016040 | Putative uncharacterized protein;Putative alcohol dehydrogenase;Alcohol dehydrogenase class-3;Uncharacterized protein AED:0.31 eAED:0.31 QI:43|0.83|0.85|0.85|0.83|0.71|7|0|337	BN1106_s638B000318	0			0			2	8.61	100	X	X		X
Uncharacterised protein	AED:0.49 eAED:0.49 QI:91|1|0.5|1|0|0|2|0|34	BN1106_s1806B000293	2	29.4	100	0			0			X
2-oxoisovalerate dehydrogenase E1 component alpha subunit	R7UWG3;H2KSE2;L8IXJ4;E9G7A7;G3RDZ3 | GO:0016624;ENSGGOT00000014151;Unreviewed | IPR001017 | Putative uncharacterized protein;Uncharacterized protein;2-oxoisovalerate dehydrogenase E1 component alpha subunit;2-oxoisovalerate dehydrogenase subunit alpha, mitochondrial AED:0.31 eAED:0.31 QI:0|0.66|0.71|0.85|1|1|7|371|404	BN1106_s5274B000066	0			0			4	10.4	100	X
Lysosomal alpha-glucosidase	H2KPA9;G4V8C4;Q5BYN2;G4V8C5;O73626 | GO:0030246;GO:0032450;GO:0005975;GO:0004553;GO:0003824 | IPR011013;IPR000322;IPR017853;IPR000519;IPR017957;IPR025887 | Putative alpha-glucosidase;Lysosomal alpha-glucosidase;Acid alpha glucosidase;Acid alpha-glucosidase;SJCHGC05840 protein AED:1.00 eAED:1.00 QI:0|-1|0|0|-1|1|1|0|230	BN1106_s2385B000108	0			3	15.2	100	0			X
Leucine-rich transmembrane proteins	H2KTX8;Q5DEE1;G4VNB5 | GO:0016021 | IPR000483 | Putative leucine-rich transmembrane proteins;Putative uncharacterized protein;SJCHGC09190 protein AED:0.01 eAED:0.01 QI:527|0.5|0.66|1|0|0.66|3|2694|235	BN1106_s2848B000228	0			2	12.8	100	0			X
Nitrilase homolog 2;Nitrilase superfamily protein;Nitrilase-related;Omega-amidase NIT2;	H2KP50;Q5DC61;C1L6G6;G4M1E1;C1BZY9 | GO:0016810;GO:0006807;GO:0003837;GO:0000257;GO:0009055;GO:0045454 | IPR003010;IPR001110;IPR011767;IPR010987;IPR004045;IPR004046;IPR012336 | Nitrilase homolog 2;Nitrilase superfamily protein;Nitrilase-related;Omega-amidase NIT2;SJCHGC06938 protein AED:0.10 eAED:0.10 QI:1679|1|1|1|0.5|0.6|5|255|291	BN1106_s85B000782	0			0			2	7.56	100	X
Uncharacterized protein	H2KQ94;G7YBH6 | GO:0035556 | IPR001496 | Uncharacterized protein AED:0.35 eAED:0.39 QI:42|0.8|0.83|1|0|0.16|6|204|472	BN1106_s136B000270	2	4.45	100	0			3	13.3	100	X
Uncharacterized protein	no_uniprot | no_go | no_ipr | uncharacterised AED:0.36 eAED:0.36 QI:0|1|0.5|1|0|0|2|83|106	BN1106_s1074B000200	0			0			2	24.5	100	X
Receptor expression-enhancing protein 5	C1L9E0;C1L9E1;C1L9D7;Q5DA91;Q5DBJ1 | | IPR004345 | Receptor expression-enhancing protein 5;SJCHGC01246 protein AED:0.21 eAED:0.21 QI:0|1|0.66|1|1|1|3|539|120	BN1106_s483B000264	0			0			2	17.5	100	X
Tetratricopeptide repeat protein 39B	H2KSC1;G4LY93;R7UM33;K1QGG1;T1IHC5 | | IPR019412;IPR011990;IPR019734 | Putative uncharacterized protein;Tetratricopeptide repeat protein 39B;Uncharacterized protein AED:0.17 eAED:0.17 QI:0|0.83|0.84|0.94|0|0.10|19|548|726	BN1106_s961B000155	0			0			2	2.89	100	X
Transcription elongation factor B polypeptide 1	G4VL25;C1L653;T1G533;Q5BS80;C1C135 | GO:0003746;GO:0006511 | IPR011333;IPR001232;IPR016073 | Transcription elongation factor B polypeptide 1;Elongation factor SIII p15 subunit;Putative uncharacterized protein;SJCHGC05581 protein;Uncharacterized protein AED:0.31 eAED:0.31 QI:269|1|1|1|0|0|3|515|120	BN1106_s607B000421	0			0			3	35.8	100	X
Glycerol-3-phosphate dehydrogenase	C7TZA1;Q5D975;C1L4T9;G7YGR0;G4VNX4 | GO:0009331;GO:0004367;GO:0051287;GO:0005975;GO:0046168 | IPR008927;IPR013328;IPR006168;IPR006109;IPR011128;IPR016040 | Glycerol-3-phosphate dehydrogenase;Putative glycerol-3-phosphate dehydrogenase;Glycerol-3-phosphate dehydrogenase 1-like protein;SJCHGC05857 protein AED:0.50 eAED:0.50 QI:0|0.66|0.25|0.75|1|1|4|0|220	BN1106_s1240B000275	3	12.7	100	0			0			X
Lysosome-associated membrane glycoprotein	G7YS77;Q5DGJ6;G4VSF3;G4VSW2;Q8VH34 | GO:0016020;GO:0044194;GO:0009897;GO:0042470;GO:0005771;GO:0042383;GO:0007283 | IPR002000;IPR018134 | Putative lysosome-associated membrane glycoprotein;Lysosome-associated membrane glycoprotein;SJCHGC09134 protein;LAMP-1 AED:0.18 eAED:0.18 QI:21|1|1|1|0|0|5|524|291	BN1106_s2489B000362	0			2	8.59	100	3	8.93	100	X
Chaperonin complex component tcp-1 eta subunit cct7	C1LIN3;G4VI41;K4FSS9;K9IL68;F1NK38 | GO:0005737;GO:0005524;GO:0006457 | IPR012720;IPR017998;IPR002194;IPR002423;IPR027409;IPR027413;IPR027410 | Chaperonin containing TCP1, subunit 7 (Eta);T-complex protein 1 subunit eta;Putative chaperonin containing t-complex protein 1, eta subunit, tcph;Putative chaperonin complex component tcp-1 eta subunit cct7 AED:0.09 eAED:0.09 QI:300|1|1|1|0.83|0.85|7|74|5…	BN1106_s5514B000140	0			0			5	11.6	100	X			X
Ras-related protein Rab-11B	J9AV63;E1FWB5;A8QH21;B4NH56;Q296V6 | GO:0005525;GO:0015031;GO:0007264 | IPR027417;IPR005225;IPR001806;IPR003579 | Ras-related protein Rab-11B, putative;GK14185;Ras-like protein Rab-11B;Rab family protein;GA19116 AED:0.40 eAED:0.40 QI:29|1|0.8|1|0|0|5|0|215	BN1106_s844B000259	0			2	9.3	100	2	11.2	100	X	X
Retinaldehyde binding protein-related;Alpha-tocopherol transfer protein-like	G7Y8Z2;G4VJL8;Q5BZ58;H2KU81;G4VJL7 | GO:0005622;GO:0005215 | IPR001071;IPR001251;IPR011074 | Putative lipid-binding protein;Retinaldehyde binding protein-related;Alpha-tocopherol transfer protein-like;SJCHGC04629 protein AED:0.36 eAED:0.36 QI:187|0.85|0.75|1|0.14|0.25|8|0|359	BN1106_s2318B000216	0			0			2	5.57	100	X
Hypoxanthine phosphoribosyltransferase 1	G7YAZ2;Q5MB11;G4LWQ2;B6RB75;G4LWQ1 | GO:0005737;GO:0004422;GO:0006166;GO:0052657;GO:0009116;GO:0016757 | IPR005904;IPR000836 | Hypoxanthine phosphoribosyltransferase 1;Hypoxanthine-guanine phosphoribosyltransferase,putative;Hypoxanthine-guanine phosphoribosyltransferase (HGPRT) (HGPRTase), putative;Hypoxanthine phosphoribosyltransferase;Hypoxanthine-guanine phosphoribosyltranferase;SJCHGC02257 pr…	BN1106_s2926B000084	0			0			3	27.8	100	X
Serpin;Leukocyte elastase inhibitor B	H2KUK4;G7Y9L2;H2KUQ9;H2KUA9;E2DHH4 | GO:0005615 | IPR023795;IPR023796;IPR000215 | Serpin;Leukocyte elastase inhibitor B;Serpin B;Leukocyte elastase inhibitor AED:0.48 eAED:0.48 QI:0|0.6|0.66|0.83|0.8|0.66|6|60|283	BN1106_s4618B000050	0			0			2	19.1	100	X			X
Uncharacterized protein	H2KUS8;C4QPU9;Q5C689;T1F8G1;R7T7T1 | | IPR026794 | Putative uncharacterized protein;SJCHGC03832 protein;Uncharacterized protein AED:0.25 eAED:0.25 QI:0|1|0.66|1|0|0.66|3|322|311	BN1106_s269B000234	0			0			4	13.8	100	X
Pyridoxal (Pyridoxine, vitamin B6) kinase;Pyridoxine kinase	G4LYD3;G4LYD4;C1L3Q7;G7Y826;Q5DEE2 | GO:0008478;GO:0009443 | IPR011611;IPR004625;IPR013749;IPR004443 | Pyridoxal (Pyridoxine, vitamin B6) kinase;Pyridoxine kinase;Pyridoxal kinase;SJCHGC04013 protein AED:0.30 eAED:0.32 QI:0|0.75|0.8|0.8|0|0|5|526|234	BN1106_s424B001102	0			0			2	7.69	100	X
Voltage-dependent anion-selective channel protein 2	H2KPI5;C1L8P2;C1L8P3;C1LNX4;C1L8P4 | GO:0005741;GO:0055085 | IPR023614;IPR027246 | Voltage-dependent anion-selective channel protein 2;Voltage-dependent anion channel protein 2 AED:0.18 eAED:0.18 QI:70|1|1|1|1|1|3|0|269	BN1106_s3549B000112	0			0			2	7.43	100	X		X	X
Chaperonin containing TCP1, subunit 2 (Beta)	G4VQK2;C1L542;H2KRU4;G4VQK1;C1LGW8 | GO:0005737;GO:0005524;GO:0006457 | IPR012716;IPR017998;IPR002194;IPR002423;IPR027409;IPR027413;IPR027410 | Chaperonin containing TCP1, subunit 2 (Beta);Putative chaperonin containing t-complex protein 1, beta subunit, tcpb;T-complex protein 1 subunit beta AED:0.10 eAED:0.10 QI:138|1|1|1|0.77|0.8|10|53|536	BN1106_s1793B000159	0			0			3	7.46	100	X		X	X
NAD+ nucleosidase	G7YGU9;G7YGU8;Q32TF5;Q86FH3;Q3KZ69 | GO:0003953 | IPR003193;IPR016040 | NAD+ nucleosidase;SARC;SJCHGC06914 protein;Clone ZZZ342 mRNA sequence AED:0.24 eAED:0.24 QI:1018|0.77|0.7|0.9|0|0|10|0|346	BN1106_s720B000129	0			0			2	5.49	100	X
Aspartyl aminopeptidase	G7YJ41;G4LVY7;C3ZG50;R7UV75;H0UZD4 | GO:0004177;GO:0008237;GO:0008270;GO:0006508;GO:0003677 | IPR001948;IPR023358;IPR007889 | Putative uncharacterized protein;Putative uncharacterized protein Smp_210610;Aspartyl aminopeptidase;Uncharacterized protein AED:0.10 eAED:0.10 QI:479|0.66|0.85|1|0|0.14|7|976|1509	BN1106_s2165B000367	0			0			3	2.65	100	X
Palmitoyl-protein thioesterase 1	Q5DBS6;G4VNU1;C1L4N7;G7YKR2;B5XBP6 | GO:0008474;GO:0006464 | IPR002472 | Palmitoyl-protein thioesterase 1;Putative palmitoyl-protein thioesterase;Palmitoyl-protein thioesterase;SJCHGC04223 protein AED:0.35 eAED:0.35 QI:49|0.6|0.66|0.83|0|0|6|76|215	BN1106_s1008B000097	0			0			2	10.7	100	X
Niemann-Pick C2 protein;Epididymal secretory protein E1 (Niemann Pick type C2 protein homolog)	Q5DHY8;Q5DFZ4;G7YJT5;G7YJT4;G7Y8C0 | | IPR014756;IPR003172 | Niemann-Pick C2 protein;Epididymal secretory protein E1 (Niemann Pick type C2 protein homolog);SJCHGC00284 protein AED:0.44 eAED:0.44 QI:264|0.5|0.33|1|0|0|3|0|164	BN1106_s2495B000112	2	15.2	100	0			0			X
Eukaryotic peptide chain release factor subunit 1	C1L5B2;C1LHF4;G4LVG1;J9JYP0;S9XA17 | GO:0005737;GO:0016149 | IPR005140;IPR005141;IPR005142;IPR004403;IPR024049 | Eukaryotic release factor 1;Eukaryotic peptide chain release factor subunit,putative;Uncharacterized protein;Eukaryotic peptide chain release factor subunit 1 AED:0.14 eAED:0.14 QI:0|0.83|1|1|1|1|7|216|391	BN1106_s5586B000057	0			2	5.63	100	0			X
Hemicentin;Titin	G7Y4Z3;G4VNR9;K7J6X5 | | IPR007110;IPR013783;IPR013098;IPR003599;IPR003598;IPR018159;IPR003961;IPR010939 | Putative hemicentin;Titin;Uncharacterized protein AED:0.20 eAED:0.20 QI:0|1|0.66|1|0.5|0.66|3|7|182	BN1106_s410B000441	0			0			2	18.1	100	X	X	X
Metallo-beta-lactamase domain-containing protein 1	G4VMD5;M4A1B1;K1RXT6;G7YKQ7;I3K354 | GO:0016787;GO:0008168;GO:0032259 | IPR001279;IPR013216 | Putative uncharacterized protein;Metallo-beta-lactamase domain-containing protein 1;Uncharacterized protein AED:0.44 eAED:0.44 QI:0|0.4|0.33|0.83|0.2|0.33|6|0|475	BN1106_s1396B000332	0			0			2	5.68	100	X
Mitochondrial acetate:succinate CoA-transferase;4-hydroxybutyrate coenzyme A transferase	C6EUD4;G7Y5V3;I4DS85;H9JXF2;I4DQE5 | GO:0008775;GO:0006084;GO:0016740;GO:0003824 | IPR026888;IPR003702 | Mitochondrial acetate:succinate CoA-transferase;4-hydroxybutyrate coenzyme A transferase;Uncharacterized protein;4-hydroxybutyrate CoA-transferase AED:0.74 eAED:0.74 QI:0|0|0.33|0.33|1|1|3|0|176	BN1106_s3703B000103	2	22.2	100	0			0			X	X
Cathepsin L1	Q7JNQ9;H8WG11;B9UN47;E3UTT5;Q8MUT6 | GO:0008234;GO:0006508 | IPR025661;IPR000169;IPR025660;IPR013128;IPR000668;IPR013201 | Cathepsin L1D;Cathepsin L-like proteinase;Cathepsin protein CatL1-MM3p;Secreted cathepsin L 1;Cathepsin L2 AED:0.28 eAED:0.28 QI:44|1|1|1|0.66|0.75|4|74|326	BN1106_s7289B000014	2	16	100	0			0			X	X		X
Dihydrolipoamide dehydrogenase	H2KSW9;G4VCN8;C1LIA5;C1LIA3;C1LIA4 | GO:0004148;GO:0050660;GO:0045454;GO:0016491 | IPR016156;IPR013027;IPR006258;IPR004099;IPR023753;IPR012999;IPR001327 | Dihydrolipoamide dehydrogenase AED:0.17 eAED:0.17 QI:13|1|0.75|1|1|1|4|0|253	BN1106_s8157B000032	0			0			2	9.09	100	X		X
Glucose-6-phosphate 1-dehydrogenase (EC 1.1.1.49)	G4VAM6;Q5DH83;G7Y5F2;E9GCL9;Q28DI9 | GO:0004345;GO:0050661;GO:0006098 | IPR001282;IPR019796;IPR022675;IPR022674;IPR016040 AED:0.35 eAED:0.37 QI:0|0.75|0.8|0.8|0|0|5|465|219	BN1106_s1158B000179	2	9.59	100	0			2	9.59	100	X		X
Proteasome subunit beta type (EC 3.4.25.1)	G4LYE6;C1L781;C1LL56;Q5DAM2;C1LL54 | GO:0005737;GO:0005634;GO:0005839;GO:0004298;GO:0051603 | IPR016050;IPR016295;IPR001353;IPR023333 AED:0.52 eAED:0.52 QI:0|0.25|0.4|0.6|0.75|0.6|5|75|259	BN1106_s1237B000189	0			0			3	16.6	100	X
Neutral sphingomyelinase	G4LZ71;G7Y3J5;Q5D9I7;E3NA96;G0PDZ7 | GO:0004767 | IPR005135 | Putative uncharacterized protein;Putative neutral sphingomyelinase;SJCHGC06222 protein AED:0.13 eAED:0.13 QI:101|1|1|1|0.42|0.5|8|19|450	BN1106_s7135B000046	0			0			3	6.67	100	X
Uncharacterized protein	G7YSN5;H2KUL9 | | | Putative uncharacterized protein AED:0.30 eAED:0.30 QI:670|0.5|0.66|1|0.5|0.66|3|93|221	BN1106_s739B000132	2	12.7	100	0			0			X
Transitional endoplasmic reticulum ATPase TER94, putative	H2KU37;G4M0P8;G4M0P7;Q5D9C5;A8QGL9 | GO:0005524;GO:0017111;GO:0051301 | IPR003593;IPR003959;IPR003960;IPR027417;IPR015415;IPR005938;IPR009010;IPR004201;IPR003338;IPR005135 | Transitional endoplasmic reticulum ATPase TER94, putative;Cell division control protein 48 aaa family protein (Transitional endoplasmic reticulum atpase),putative;Transitional endoplasmic reticulum ATPase;SJCHGC09453 protein …	BN1106_s5369B000081	0			0			3	21.1	100	X
Serine/threonine-protein phosphatase (EC 3.1.3.16)	L9KSS9;G7Y7R8;G4V7P4;Q5DGU1;E9G7U7 | GO:0004721;GO:0016021;GO:0005216 | IPR004843;IPR006186;IPR005821 AED:0.22 eAED:0.22 QI:40|0.62|0.88|1|0|0|9|854|453	BN1106_s612B000225	0			0			3	7.06	100	X
Glycogenin glucosyltransferase	G7YTP3;G4V5G7;Q5C3E1;R7U5H0;N6TYA0 | GO:0016757 | IPR002495 | Glycogenin-related;Glycogenin glucosyltransferase;Uncharacterized protein;SJCHGC05968 protein AED:0.44 eAED:0.44 QI:0|0.5|0.57|0.57|0.66|0.57|7|0|373	BN1106_s580B000238	4	20.4	100	0			0			X
Ubiquitin carboxyl-terminal hydrolase 5-like protein 2	G4LXM5;C1LDX6;U3EQ28;H9GAJ7;H0ZSU5 | GO:0008234;GO:0008242;GO:0004221;GO:0008270;GO:0006511 | IPR018200;IPR001394;IPR009060;IPR015940;IPR000449;IPR016652;IPR013083;IPR001607 | Ubiquitin carboxyl-terminal hydrolase 5-like protein 2 AED:0.37 eAED:0.37 QI:53|0.8|0.83|0.83|0.6|0.5|6|0|468	BN1106_s79B000381	0			0			4	11.3	100	X
Adenylyl cyclase-associated protein	G7YM97;Q5DDA0;G4LVI8;C1L5C1;C7TZS1 | GO:0000902;GO:0007010 | IPR001837;IPR013912;IPR013992;IPR017901;IPR016098;IPR006599 AED:0.32 eAED:0.32 QI:0|0.88|0.8|1|0.44|0.6|10|443|459	BN1106_s4290B000110	0			0			2	8.28	100	X
Protein phosphatase 1 regulatory subunit 7;Sds	G7YT63;Q3ZFF6;G4VPR7;R7TV01;R0L027 | | IPR001611;IPR025875;IPR003603 | Uncharacterized protein;Protein phosphatase 1 regulatory subunit 7;Sds AED:0.09 eAED:0.09 QI:4334|1|1|1|0|0|2|152|181	BN1106_s3161B000095	0			0			2	19.3	100	X
Proteasome subunit alpha type (EC 3.4.25.1)	B9VRG0;Q86F62;C1LLL8;G4VDG2;G4VDG3 | GO:0005737;GO:0005634;GO:0019773;GO:0004298;GO:0006511;GO:0016301 | IPR000426;IPR023332;IPR001353 AED:0.33 eAED:0.76 QI:0|1|0|1|1|1|2|0|107	BN1106_s9050B000016	0			0			2	35.5	100	X		X	X
Retinaldehyde binding protein-related	H2KVM0;G4M0L2;T1FSA7;G4LZ90;Q5DCR8 | | IPR001251;IPR011074 | Retinaldehyde binding protein-related;CRAL-TRIO domain-containing protein C365.01;SJCHGC05717 protein;Uncharacterized protein AED:0.16 eAED:0.16 QI:218|1|1|1|0.75|0.6|5|83|364	BN1106_s823B000216	2	9.34	100	0			3	11.8	100	X
ATP-dependent RNA helicase DDX23	G4V9Q9;Q5DGG1;G7YBS4;K7X7N7;A7RFF9 | GO:0016787;GO:0005524;GO:0008026;GO:0003676 | IPR000246;IPR011545;IPR014001;IPR001650;IPR027417;IPR000629;IPR014014 | Predicted protein;Family T2 unassigned peptidase (T02 family);Probable ATP-dependent RNA helicase DDX23;Family T2 unassigned peptidase;SJCHGC09117 protein AED:0.25 eAED:0.25 QI:1574|0.83|0.85|0.85|0.16|0|7|0|309	BN1106_s2474B000182	2	14.6	100	2	14.6	100	0			X
GLIPR1-like protein 1	G7YJS8;C1LHZ3;C1LE34;C1LN99;Q5DA03 | GO:0005576 | IPR001283;IPR014044;IPR002413;IPR018244 | GLIPR1-like protein 1;SJCHGC09193 protein AED:0.44 eAED:0.44 QI:21|1|0.5|1|0|0|4|0|186	BN1106_s4131B000138	2	17.2	100	0			0			X
Four and a half LIM domains protein 2	G7YUI4;B1AAM6;G4VSB7;R7UZC4;L7M302 | GO:0008270 | IPR010442;IPR001781 | LIMPETin;Putative four and A half lim domains;Four and a half LIM domains protein 2;Putative four and a half lim protein 2;Uncharacterized protein AED:0.13 eAED:0.13 QI:115|1|1|1|0.75|0.66|9|2289|562	BN1106_s1168B000108	0			0			2	5.16	100	X
Cell polarity protein;Neurexin-1-alpha;Fibropellin-1	H2KTR5;G4VG96;G7YW63;E4XD92;E4Y518 | | IPR000742;IPR013032;IPR009030;IPR016090;IPR002035;IPR000152;IPR008985;IPR013320;IPR001791;IPR015943;IPR001680;IPR017986;IPR011047;IPR003645 | Whole genome shotgun assembly, reference scaffold set, scaffold scaffold_24;Whole genome shotgun assembly, allelic scaffold set, scaffold scaffoldA_9;Cell polarity protein;Neurexin-1-alpha;Fibropellin-1 AED:0.04 eAED:0…	BN1106_s462B000766	2	1.44	100	0			0			X
CDC37 cell division cycle 37 homolog	G4LZY4;G7YL79;Q5DGJ2;C1L700;Q86EJ5 | GO:0051301 | IPR004918;IPR013873;IPR013874;IPR013855 | CDC37 cell division cycle 37 homolog;Cdc37-related;Cell division cycle protein 37;SJCHGC09289 protein;Clone ZZD295 mRNA sequence AED:0.26 eAED:0.26 QI:0|0.88|0.8|0.9|0.33|0.5|10|454|400	BN1106_s1237B000190	0			0			2	7.5	100	X
Epidermal growth factor receptor kinase substrate 8-like protein 1	G7YEP3;G4LYL9;H2KPD7;C1LEI2;G4M1Z2 | GO:0006457;GO:0016301 | IPR001452;IPR002939;IPR001623;IPR018253;IPR008971 | Putative Eps8;Eps8-related protein;Putative uncharacterized protein;DnaJ homolog subfamily B member 11;Epidermal growth factor receptor kinase substrate 8-like protein 1 AED:0.15 eAED:0.15 QI:27|1|0.90|1|0|0|11|286|628	BN1106_s102B000383	2	2.39	100	0			2	3.18	100	X
T-complex protein 1 subunit alpha	G4VE92;Q5DF55;K7X0V3;T1EGA9;E0VDT3 | GO:0005737;GO:0005524;GO:0006457 | IPR012715;IPR017998;IPR002194;IPR002423;IPR027409;IPR027413;IPR027410 AED:0.14 eAED:0.14 QI:152|0.66|0.85|1|0.66|0.71|7|68|590	BN1106_s4119B000141	0			0			3	5.08	100	X		X	X
Glucan (1,4-alpha-), branching enzyme 1	G4V966;C1LGT2;C1L537;C4WWD7;G7Y5U3 | GO:0003844;GO:0043169;GO:0004553;GO:0005978;GO:0003824;GO:0005975 | IPR006407;IPR006048;IPR015902;IPR013780;IPR006047;IPR004193;IPR013781;IPR017853;IPR013783;IPR014756 | Glucan (1,4-alpha-), branching enzyme 1;ACYPI004887 protein;Putative starch branching enzyme II;1 4-alpha-glucan branching enzyme AED:0.34 eAED:0.34 QI:0|0.75|0.8|0.8|0|0|5|642|260	BN1106_s219B000273	0			0			2	8.08	100	X
20S proteasome subunit beta 2	G7YPS5;G4VSW3;Q5DEZ9;A7SQB6;S4RC52 | GO:0005737;GO:0005634;GO:0005839;GO:0004298;GO:0051603 | IPR000243;IPR024689;IPR016050;IPR001353;IPR023333 | 20S proteasome subunit beta 2 AED:0.47 eAED:0.47 QI:17|1|1|1|0|0|2|72|98	BN1106_s2284B000154	0			0			2	26.5	100	X		X	X
Myosin-2 essential light chain	G7YS07;Q26572;Q86DV1;H2KUF9;Q7PNE3 | GO:0005509 | IPR011992;IPR002048;IPR018247 | Myosin-2 essential light chain;Essential myosin light chain;Myosin light chain;Myosin light chain, putative;AGAP007806-PA;Clone ZZZ83 mRNA sequence AED:0.38 eAED:0.38 QI:92|1|0.75|1|0.33|0.25|4|0|148	BN1106_s2018B000301	0			0			2	16.2	100	X	X	X	X
Programmed cell death 6-interacting protein	H2KNH6;K1P3Q5;E9JD97;B3LX31;F4WFM8 | | IPR025304;IPR004328 | GF18695;Putative uncharacterized protein;Programmed cell death 6-interacting protein AED:0.38 eAED:0.38 QI:0|0.84|0.71|0.92|0.69|0.71|14|0|791	BN1106_s1871B000313	0			0			2	2.15	100	X		X	X
TLR4 interactor with leucine rich repeats	G7YRD6;L1I8L9;E9C6V1;L1J3M2;Q5TWN5 | | IPR009030;IPR001611;IPR025875;IPR003591;IPR000372;IPR026906 | Uncharacterized protein;TLR4 interactor with leucine rich repeats;AGAP007060-PA AED:1.00 eAED:1.00 QI:0|-1|0|0|-1|1|1|0|667	BN1106_s525B000335	0			3	5.55	100	0			X
Fasciclin I-like protein;Periostin;Gynecophoral canal protein	A1Z0K3;A1Z0K5;G7Y870;Q26557;Q86RB4 | | IPR000782 | Fasciclin I-like protein;Periostin;Gynecophoral canal protein AED:0.14 eAED:0.14 QI:0|0.9|0.90|1|0.1|0.18|11|686|664	BN1106_s1995B000318	0			4	7.08	100	0			X
Uncharacterized protein	G7YQT6 | | IPR001846 | Putative uncharacterized protein AED:0.15 eAED:0.15 QI:0|1|0.95|1|0|0.04|24|4032|1213	BN1106_s475B000508	0			2	2.56	100	0			X
14-3-3 epsilon-like transcript variant 1	S4RQ19;F2E4I1;H8YRY6;E9H8M4;Q16QZ7 | | IPR000308;IPR023409;IPR023410 | Putative uncharacterized protein;Predicted protein;14-3-3 epsilon-like transcript variant 1;AAEL011116-PA;AAEL011116-PB;AAEL011116-PC;Uncharacterized protein AED:0.37 eAED:0.37 QI:100|0.66|0.75|0.75|1|1|4|0|257	BN1106_s2096B000232	0			0			2	21	100	X	X	X	X
Acylaminoacyl-peptidase (S09 family)	G4VI69;G1KIG0;H2T3D1;H2T3D0;H2T3C8 | GO:0008236;GO:0006508;GO:0004252 | IPR001375;IPR002471;IPR015943 | Uncharacterized protein;Acylaminoacyl-peptidase (S09 family) AED:0.19 eAED:0.18 QI:3023|1|0.87|1|0.42|0.5|8|152|838	BN1106_s3345B000120	0			0			2	3.1	100	X
Furin-1;pc3-like endoprotease variant B	G4VKQ9;C1LG71;G7YBG0;C1LG70;H9JSC8 | GO:0004252;GO:0006508 | IPR008979;IPR000209;IPR023827;IPR022398;IPR023828;IPR015500;IPR002884 | Furin-1;Putative pc3-like endoprotease variant B;PC3-like endoprotease variant A;Uncharacterized protein AED:0.29 eAED:0.29 QI:7|0.72|0.75|0.91|0.63|0.58|12|0|684	BN1106_s1547B000101	0			0			2	3.95	100	X
Integrin	E7BBC0;G4V5U8;H2KP91;H0ZLS2;U3KFV9 | GO:0016021;GO:0004872;GO:0007155;GO:0007229;GO:0007275;GO:0008305;GO:0007160;GO:0007159;GO:0030593;GO:0050730 | IPR000742;IPR013032;IPR013111;IPR015812;IPR014836;IPR002369;IPR016201;IPR002035;IPR015439;IPR012896 | Uncharacterized protein AED:0.37 eAED:0.38 QI:251|0.6|0.45|0.81|0.4|0.45|11|0|826	BN1106_s842B000182	0			0			2	4.96	100	X		X	X
Uncharacterized protein	H2KRJ8;G7YQD2;G7YU54 | | | Putative uncharacterized protein;Uncharacterized protein AED:0.39 eAED:0.39 QI:0|0.57|0.5|0.75|0|0|8|0|568	BN1106_s502B000345	0			2	4.58	100	0			X
Adenylate kinase 3	G7Y5N8;Q564A6;Q5DFE5;G4M079;R7VJR0 | GO:0004017;GO:0005524 | IPR006259;IPR000850;IPR007862;IPR027417 | Adenylate kinase 3,, putative;Adenylate kinase;GTP:AMP Phosphotransferase;SJCHGC05778 protein;Uncharacterized protein AED:0.43 eAED:0.43 QI:0|0.5|0.33|0.66|0|0|3|203|110	BN1106_s780B000236	0			0			2	29.1	100	X		X
Cytochrome b5 reductase 1;NADH-cytochrome b5 reductase,	G4LXR9;Q86FI5;C7TYU4;B3W667;C1LDT3 | GO:0004128;GO:0016491 | IPR017927;IPR001709;IPR001834;IPR008333;IPR001433;IPR017938 | Cytochrome b5 reductase 1;NADH-cytochrome b5 reductase, putative;Clone ZZD84 mRNA sequence AED:0.24 eAED:0.24 QI:64|1|0.88|1|0.12|0|9|564|328	BN1106_s2896B000173	0			0			2	8.84	100	X
Nedd8-conjugating enzyme nce2;Ubiquitin-conjugating enzyme E2 F	G4VHA9;Q5DB86;G7YNV2;G3MMN0;G1NV89 | GO:0016881;GO:0004842;GO:0016567 | IPR000608;IPR023313;IPR016135 | Uncharacterized protein;Putative uncharacterized protein;Putative nedd8-conjugating enzyme nce2;Ubiquitin-conjugating enzyme E2 F;SJCHGC06126 protein;UBiquitin Conjugating enzyme AED:0.41 eAED:0.41 QI:419|0|0.5|1|0|0.5|2|0|179	BN1106_s144B000193	0			0			2	15.1	100	X
Importin	G4VSF4;H2KQM6;K7IQ26;Q16TN4;B0WUN0 | GO:0006886 | IPR011989;IPR016024;IPR021133;IPR001494;IPR000357 | Importin beta-3;Putative importin-beta 3;Importin-5;Uncharacterized protein;AAEL010159-PA AED:0.11 eAED:0.11 QI:147|0.87|0.94|0.94|0.81|0.70|17|519|1177	BN1106_s420B000182	0			0			3	3.48	100	X
Trifunctional enzyme subunit alpha, mitochondrial;Enoyl-CoA hydratase / long-chain 3-hydroxyacyl-CoA dehydrogenase	G7YW38;R7UL08;H2LXQ2;H2LXQ9;C0PU77 | GO:0016507;GO:0003857;GO:0050662;GO:0004300;GO:0006635 | IPR006180;IPR006176;IPR006108;IPR008927;IPR001753;IPR013328;IPR018376;IPR012803;IPR016040 | Trifunctional enzyme subunit alpha, mitochondrial;Enoyl-CoA hydratase / long-chain 3-hydroxyacyl-CoA dehydrogenase;Uncharacterized protein AED:0.08 eAED:0.08 QI:171|0.91|0.92|1|0.66|0.69|13|245|775	BN1106_s8173B000028	0			0			2	6.06	100	X
Uncharacterised protein	no_uniprot | no_go | no_ipr | uncharacterised AED:1.00 eAED:1.00 QI:0|-1|0|0|-1|1|1|0|151	BN1106_s2908B000085	0			0			2	6.62	100	X
Calpain B	Q5DC34;G4VDT5;C1LFG3;G4VDT6;G7YU18 | GO:0005622;GO:0005509;GO:0004198;GO:0006508 | IPR022684;IPR022682;IPR022683;IPR011992;IPR018247;IPR002048;IPR000169;IPR001300 | Calpain B;Family C2 unassigned peptidase (C02 family);Calpain-B;SJCHGC01809 protein AED:0.28 eAED:0.28 QI:0|0.5|0.53|0.8|0.57|0.53|15|0|786	BN1106_s2684B000094	0			0			2	2.16	100	X	X	X	X
Cell polarity protein;Lethal(2) giant larvae protein homolog 2	U3N6C3;G7YAF4;G4VK20;G4VK21;Q3KZ47 | | IPR013577;IPR015943;IPR001680;IPR017986;IPR001627;IPR000664;IPR011047 | Cell polarity protein;Lethal(2) giant larvae protein homolog 2;SJCHGC06122 protein;Lethal giant larvae protein AED:0.19 eAED:0.19 QI:0|0.76|0.77|0.94|0.70|0.77|18|0|1292	BN1106_s5333B000045	0			0			2	1.16	100	X
Delta-aminolevulinic acid dehydratase (EC 4.2.1.24)	G4VPP6;G4VPP7;G7YNC9;Q2KIL3;G1U6B2 | GO:0032791;GO:0004655;GO:0008270;GO:0071353;GO:0006783;GO:0051260;GO:0046872;GO:0006779 | IPR013785;IPR001731 AED:0.27 eAED:0.27 QI:92|1|0.66|1|1|1|6|0|342	BN1106_s224B000256	2	9.65	100	0			0			X
Calcyphosine	H2KTE1;C4Q2F2;Q5D9P3;T1J5A4;F1LD55 | GO:0005509 | IPR011992;IPR018247;IPR002048 | Calcyphosine/tpp, putative;Calcyphosin-like protein;SJCHGC06212 protein;Uncharacterized protein AED:0.20 eAED:0.20 QI:37|1|1|1|0.66|0.75|4|668|208	BN1106_s3346B000081	0			0			2	10.1	100	X
Ubiquitin-conjugating enzyme E2G 2	C1LJN5;H2KVU7;G4V624;G4V625;Q2F5J7 | GO:0004842;GO:0016567;GO:0016881 | IPR000608;IPR023313;IPR016135 | Ubiquitin-conjugating enzyme E2G 2;Putative ubiquitin-conjugating enzyme E2 G;Ubiquitin-conjugating enzyme E2 G1;Ubiquitin conjugating enzyme isoform 2 AED:0.28 eAED:0.28 QI:20|1|1|1|0|0|4|254|168	BN1106_s4067B000100	0			0			2	19.6	100	X
Cytosol alanyl aminopeptidase (M01 family);Puromycin-sensitive aminopeptidase	G7YFH7;G4V9E5;Q5C0I3;T2MFK7;I3IU34 | GO:0004177;GO:0008237;GO:0008270;GO:0006508 | IPR024571;IPR001930;IPR014782;IPR015568 | Cytosol alanyl aminopeptidase (M01 family);Puromycin-sensitive aminopeptidase;Uncharacterized protein;SJCHGC03402 protein AED:0.03 eAED:0.03 QI:687|1|0.33|1|1|1|3|0|269	BN1106_s9961B000006	0			0			2	8.92	100	X
Uncharacterised protein	no_uniprot | no_go | no_ipr | uncharacterised AED:0.18 eAED:0.18 QI:43|1|1|1|0|0|3|186|117	BN1106_s5246B000010	2	15.4	100	0			0			X
