# Supplementary material for: Fasciola hepatica Surface Tegument: Glycoproteins at the Interface of Parasite and Host
Source: Mol Cell Proteomics. 2016 Jul 27;15(10):3139–53. doi: 10.1074/mcp.M116.059774 (PMC5054340; doi:10.1074/mcp.M116.059774)
Supplement: Supplemental Data [file 10.1074_M116.059774_mcp.M116.059774-5.xlsx]

## Sheet: Sheet1
Supplementary table 4 - LC-MS/MS identfication of host (sheep) associated proteins in the FhTeg, Glyco-FhTeg and Man-Teg related fractions
		Fh Teg			Glyco-Fh Teg			ConA-bound			LCA-bound			GNL-bound
Protein	Accession Number	Unique peptides	% coverage	Scaffold probability score %	Unique peptides	% coverage	Scaffold probability score %	Unique peptides	% coverage	Scaffold probability score %	Unique peptides	% coverage	Scaffold probability score %	Unique peptides	% coverage	Scaffold probability score %
Alpha 2 macrogloubulin	W5NSA6_SHEEP	0	0	0	0	0	0	16	16.1	100	14	12.5	100	13	11.6	100
Heat shock cognate 71kDa	W5NPN4_SHEEP	2	3.23	100	3	6.14	100	9	18.9	100	7	15.1	100	7	15.1	100
Actin	ACTB_SHEEP	2	4.27	100	0	0	0	6	19.7	100	4	12.5	100	6	19.7	100
Tubulin	W5NSS8_SHEEP	2	7.73	100	0	0	0	5	15.7	100	6	19.2	100	9	26.9	100
Serum albumin	ALBU_SHEEP	0	0	0	0	0	0	11	16.8	100	1	2.47	99	0	0	0
Heat shock protein alpha	A8DR93_SHEEP	1	1.36	99	0	0	0	3	4.64	100	3	4.64	100	4	4.64	100
Alpha-1-antitrypsin transcript variant 1	I1WXR3_SHEEP	0	0	0	0	0	0	5	13.9	100	2	4.81	100	1	2.4	98
14-3-3 protein zeta/delta	W5QBD7_SHEEP	1	4.05	100	0	0	0	1	4.05	100	1	4.05	100	2	7.29	100
Tubulin	W5Q5C1_SHEEP	1	3.68	100	0	0	0	1	2.37	100	2	6.32	100	3	11.1	100
Transitional ER ATPase	W5PRJ4_SHEEP	1	1.6	99	0	0	0	0	0	0	1	1.6	100	7	10.3	100
IgM	W5NXW9_SHEEP	0	0	0	0	0	0	3	8.77	100	1	2.19	100	3	8.77	100
Spectrin alpha chain	W5PJ75_SHEEP	0	0	0	0	0	0	2	0.98	100	3	1.42	100	3	1.42	100
IgJ	W5PPQ8_SHEEP	0	0	0	0	0	0	1	9.43	100	2	14.5	100	2	15.7	100
Glyceraldehyde-3-phosphate dehydrogenase	G3P_SHEEP	1	6.52	100	0	0	0	1	6.52	100	0	0	0	2	6.83	100
Keratin	W5Q160_SHEEP	0	0	0	0	0	0	1	1.65	100	0	0	0	2	3.3	100
Phosphoenolpyruvate carboxykinase	W5QD66_SHEEP	0	0	0	0	0	0	1	1.66	100	1	1.66	100	2	2.76	100
ADP-ribosylation factor 3	C5IWU3_SHEEP	0	0	0	0	0	0	3	19.3	100	2	11.6	100	2	11.6	100
Beta-lactoglobulin	LACB_OVIMU	0	0	0	0	0	0	3	24.7	100	0	0	0	2	19.1	100
Calmodulin	CALM_SHEEP	0	0	0	0	0	0	2	11.4	100	1	11.4	99	1	11.4	100
Hemoglobin subunit beta	HBB_SHEEP	1	8.28	100	0	0	0	2	15.9	100	0	0	0	2	15.2	100
Serpin A3-8	W5Q124_SHEEP	0	0	0	0	0	0	2	4.8	100	2	5.28	100	0	0	0
Plasma protease C1 inhibitor	W5PJZ1_SHEEP	0	0	0	0	0	0	2	4.22	100	2	4.99	100	0	0	0
Elongation factor 1-alpha	W5PFN6_SHEEP	0	0	0	0	0	0	2	5.97	100	0	0	0	0	0	0
Hemopexin	W5QAB1_SHEEP	0	0	0	0	0	0	2	4.13	100	1	2.39	100	0	0	0
Alpha actinin 2	W5P0L8_SHEEP	0	0	0	0	0	0	2	2.68	100	0	0	0	2	2.68	100
RAB2B	W5QED1_SHEEP	0	0	0	0	0	0	1	5.91	100	0	0	0	3	18.2	100
Alpha 1 macrogloubulin	W5NQW4_SHEEP	0	0	0	0	0	0	1	0.54	100	2	1.28	100	0	0	0
T-complex protein 1 epsilon	W5PXX7_SHEEP	0	0	0	0	0	0	0	0	0	0	0	0	2	4.62	100
