# Supplementary material for: Fasciola hepatica Surface Tegument: Glycoproteins at the Interface of Parasite and Host
Source: Mol Cell Proteomics. 2016 Jul 27;15(10):3139–53. doi: 10.1074/mcp.M116.059774 (PMC5054340; doi:10.1074/mcp.M116.059774)
Supplement: Supplemental Data [file 10.1074_M116.059774_mcp.M116.059774-6.xlsx]

## Sheet: FhTeg
Table S5: Gene ontology analysis of the FhTeg
Cellular Component
Low level GO term	Description	Higher level GO term	Higher level description	No. of genes
GO:0000015	phosphopyruvate hydratase complex	GO:0005623	cell	1
GO:0005622	intracellular	GO:0005623	cell	1
GO:0005737	cytoplasm	GO:0005623	cell	7
GO:0005739	mitochondrion	GO:0005623	cell	3
GO:0005856	cytoskeleton	GO:0005623	cell	3
GO:0005874	microtubule	GO:0005623	cell	1
GO:0005875	microtubule associated complex	GO:0005623	cell	4
GO:0005901	caveola	GO:0005623	cell	1
GO:0016021	integral component of membrane	GO:0016020	membrane	1
GO:0019898	extrinsic component of membrane	GO:0016020	membrane	1
GO:0005952	cAMP-dependent protein kinase complex	GO:0032991	macromolecular complex	1
GO:0016459	myosin complex	GO:0032991	macromolecular complex	1
GO:0031410	cytoplasmic vesicle	GO:0043226	organelle	1
GO:0043231	intracellular membrane-bounded organelle	GO:0043226	organelle	1
GO:0070062	extracellular exosome	GO:0043226	organelle	1
Molecular Function
Low level GO term	Description	Higher level GO term	Higher level description	No. of genes
GO:0003774	motor activity	GO:0003824	catalytic activity	1
GO:0003777	microtubule motor activity	GO:0003824	catalytic activity	1
GO:0003824	catalytic activity	GO:0003824	catalytic activity	2
GO:0003924	GTPase activity	GO:0003824	catalytic activity	1
GO:0003964	RNA-directed DNA polymerase activity	GO:0003824	catalytic activity	1
GO:0003994	aconitate hydratase activity	GO:0003824	catalytic activity	1
GO:0004075	biotin carboxylase activity	GO:0003824	catalytic activity	2
GO:0004084	branched-chain-amino-acid transaminase activity	GO:0003824	catalytic activity	1
GO:0004198	calcium-dependent cysteine-type endopeptidase activity	GO:0003824	catalytic activity	1
GO:0004222	metalloendopeptidase activity	GO:0003824	catalytic activity	1
GO:0004332	fructose-bisphosphate aldolase activity	GO:0003824	catalytic activity	1
GO:0004353	glutamate dehydrogenase [NAD(P)+] activity	GO:0003824	catalytic activity	1
GO:0004364	glutathione transferase activity	GO:0003824	catalytic activity	4
GO:0004365	glyceraldehyde-3-phosphate dehydrogenase (NAD+) (phosphorylating) activity	GO:0003824	catalytic activity	1
GO:0004494	methylmalonyl-CoA mutase activity	GO:0003824	catalytic activity	1
GO:0004497	monooxygenase activity	GO:0003824	catalytic activity	2
GO:0004518	nuclease activity	GO:0003824	catalytic activity	1
GO:0004587	ornithine-oxo-acid transaminase activity	GO:0003824	catalytic activity	1
GO:0004591	oxoglutarate dehydrogenase (succinyl-transferring) activity	GO:0003824	catalytic activity	1
GO:0004613	phosphoenolpyruvate carboxykinase (GTP) activity	GO:0003824	catalytic activity	1
GO:0004618	phosphoglycerate kinase activity	GO:0003824	catalytic activity	1
GO:0004634	phosphopyruvate hydratase activity	GO:0003824	catalytic activity	1
GO:0004658	propionyl-CoA carboxylase activity	GO:0003824	catalytic activity	1
GO:0004736	pyruvate carboxylase activity	GO:0003824	catalytic activity	1
GO:0004807	triose-phosphate isomerase activity	GO:0003824	catalytic activity	1
GO:0004832	valine-tRNA ligase activity	GO:0003824	catalytic activity	1
GO:0008234	cysteine-type peptidase activity	GO:0003824	catalytic activity	2
GO:0008483	transaminase activity	GO:0003824	catalytic activity	1
GO:0008603	cAMP-dependent protein kinase regulator activity	GO:0003824	catalytic activity	1
GO:0008775	acetate CoA-transferase activity	GO:0003824	catalytic activity	1
GO:0015035	protein disulfide oxidoreductase activity	GO:0003824	catalytic activity	1
GO:0016301	kinase activity	GO:0003824	catalytic activity	2
GO:0016491	oxidoreductase activity	GO:0003824	catalytic activity	3
GO:0016619	malate dehydrogenase (decarboxylating) (NAD+) activity	GO:0003824	catalytic activity	1
GO:0016620	oxidoreductase activity, acting on the aldehyde or oxo group of donors, NAD or NADP as acceptor	GO:0003824	catalytic activity	1
GO:0016639	oxidoreductase activity, acting on the CH-NH2 group of donors, NAD or NADP as acceptor	GO:0003824	catalytic activity	2
GO:0016740	transferase activity	GO:0003824	catalytic activity	4
GO:0016810	hydrolase activity, acting on carbon-nitrogen (but not peptide) bonds	GO:0003824	catalytic activity	1
GO:0016853	isomerase activity	GO:0003824	catalytic activity	1
GO:0016874	ligase activity	GO:0003824	catalytic activity	1
GO:0030060	L-malate dehydrogenase activity	GO:0003824	catalytic activity	1
GO:0047130	saccharopine dehydrogenase (NADP+, L-lysine-forming) activity	GO:0003824	catalytic activity	1
GO:0047131	saccharopine dehydrogenase (NAD+, L-glutamate-forming) activity	GO:0003824	catalytic activity	1
GO:0052654	L-leucine transaminase activity	GO:0003824	catalytic activity	1
GO:0052655	L-valine transaminase activity	GO:0003824	catalytic activity	1
GO:0052656	L-isoleucine transaminase activity	GO:0003824	catalytic activity	1
GO:0005200	structural constituent of cytoskeleton	GO:0005198	structural molecule activity	1
GO:0005215	transporter activity	GO:0005215	transporter activity	3
GO:0000287	magnesium ion binding	GO:0005488	binding	1
GO:0003677	DNA binding	GO:0005488	binding	1
GO:0003723	RNA binding	GO:0005488	binding	1
GO:0003779	actin binding	GO:0005488	binding	1
GO:0005093	Rab GDP-dissociation inhibitor activity	GO:0005488	binding	1
GO:0005509	calcium ion binding	GO:0005488	binding	8
GO:0005515	protein binding	GO:0005488	binding	2
GO:0005524	ATP binding	GO:0005488	binding	7
GO:0005525	GTP binding	GO:0005488	binding	2
GO:0005543	phospholipid binding	GO:0005488	binding	2
GO:0005544	calcium-dependent phospholipid binding	GO:0005488	binding	2
GO:0008289	lipid binding	GO:0005488	binding	3
GO:0030170	pyridoxal phosphate binding	GO:0005488	binding	1
GO:0030976	thiamine pyrophosphate binding	GO:0005488	binding	1
GO:0031419	cobalamin binding	GO:0005488	binding	1
GO:0046872	metal ion binding	GO:0005488	binding	7
GO:0050661	NADP binding	GO:0005488	binding	1
GO:0051287	NAD binding	GO:0005488	binding	2
GO:0051539	4 iron, 4 sulfur cluster binding	GO:0005488	binding	1
GO:0072341	modified amino acid binding	GO:0005488	binding	1
GO:0009055	electron carrier activity	GO:0009055	electron carrier activity	1
GO:0005086	ARF guanyl-nucleotide exchange factor activity	GO:0098772	molecular function regulator	1
Biological Process
Low level GO term	Description	Higher level GO term	Higher level description	No. of genes
GO:0000394	RNA splicing, via endonucleolytic cleavage and ligation	GO:0008152	metabolic process	1
GO:0006006	glucose metabolic process	GO:0008152	metabolic process	1
GO:0006084	acetyl-CoA metabolic process	GO:0008152	metabolic process	1
GO:0006094	gluconeogenesis	GO:0008152	metabolic process	3
GO:0006096	glycolytic process	GO:0008152	metabolic process	4
GO:0006099	tricarboxylic acid cycle	GO:0008152	metabolic process	3
GO:0006108	malate metabolic process	GO:0008152	metabolic process	2
GO:0006278	RNA-dependent DNA replication	GO:0008152	metabolic process	1
GO:0006281	DNA repair	GO:0008152	metabolic process	1
GO:0006457	protein folding	GO:0008152	metabolic process	1
GO:0006508	proteolysis	GO:0008152	metabolic process	4
GO:0006520	cellular amino acid metabolic process	GO:0008152	metabolic process	2
GO:0006662	glycerol ether metabolic process	GO:0008152	metabolic process	1
GO:0006807	nitrogen compound metabolic process	GO:0008152	metabolic process	1
GO:0008152	metabolic process	GO:0008152	metabolic process	2
GO:0009081	branched-chain amino acid metabolic process	GO:0008152	metabolic process	1
GO:0009082	branched-chain amino acid biosynthetic process	GO:0008152	metabolic process	1
GO:0009086	methionine biosynthetic process	GO:0008152	metabolic process	1
GO:0019477	L-lysine catabolic process	GO:0008152	metabolic process	1
GO:0044262	cellular carbohydrate metabolic process	GO:0008152	metabolic process	1
GO:0050667	homocysteine metabolic process	GO:0008152	metabolic process	1
GO:0090305	nucleic acid phosphodiester bond hydrolysis	GO:0008152	metabolic process	1
GO:0001778	plasma membrane repair	GO:0009987	cellular process	1
GO:0007017	microtubule-based process	GO:0009987	cellular process	5
GO:0042026	protein refolding	GO:0009987	cellular process	1
GO:0009791	post-embryonic development	GO:0032502	developmental process	1
GO:0006950	response to stress	GO:0050896	response to stimulus	2
GO:0034605	cellular response to heat	GO:0050896	response to stimulus	1
GO:0015031	protein transport	GO:0051179	localization	1
GO:0030947	regulation of vascular endothelial growth factor receptor signaling pathway	GO:0065007	biological regulation	1
GO:0032012	regulation of ARF protein signal transduction	GO:0065007	biological regulation	1
GO:0045454	cell redox homeostasis	GO:0065007	biological regulation	2
GO:0051258	protein polymerization	GO:0071840	cellular component organization or biogenesis	1
GO:0031032	actomyosin structure organization	GO:0071840	cellular component organization or biogenesis	1
