# Supplementary material for: Fasciola hepatica Surface Tegument: Glycoproteins at the Interface of Parasite and Host
Source: Mol Cell Proteomics. 2016 Jul 27;15(10):3139–53. doi: 10.1074/mcp.M116.059774 (PMC5054340; doi:10.1074/mcp.M116.059774)
Supplement: Supplemental Data [file 10.1074_M116.059774_mcp.M116.059774-7.xlsx]

## Sheet: Glyco-FhTeg
Table S6: Gene ontology analysis of the Glyco-FhTeg
Cellular Component
Low level GO term	Description	Higher level GO term	Higher level description	No. of genes
GO:0005615	extracellular space	GO:0005576	extracellular region	2
GO:0000015	phosphopyruvate hydratase complex	GO:0005623	cell	1
GO:0005622	intracellular	GO:0005623	cell	1
GO:0005737	cytoplasm	GO:0005623	cell	16
GO:0005739	mitochondrion	GO:0005623	cell	5
GO:0005783	endoplasmic reticulum	GO:0005623	cell	2
GO:0005829	cytosol	GO:0005623	cell	1
GO:0005856	cytoskeleton	GO:0005623	cell	5
GO:0005874	microtubule	GO:0005623	cell	2
GO:0005875	microtubule associated complex	GO:0005623	cell	4
GO:0005743	mitochondrial inner membrane	GO:0016020	membrane	1
GO:0016021	integral component of membrane	GO:0016020	membrane	1
GO:0019898	extrinsic component of membrane	GO:0016020	membrane	1
GO:0031012	extracellular matrix	GO:0031012	extracellular matrix	1
GO:0005581	collagen trimer	GO:0032991	macromolecular complex	1
GO:0005952	cAMP-dependent protein kinase complex	GO:0032991	macromolecular complex	2
Molecular Function
Low level GO term	Description	Higher level GO term	Higher level description	No. of genes
GO:0000104	succinate dehydrogenase activity	GO:0003824	catalytic activity	1
GO:0003756	protein disulfide isomerase activity	GO:0003824	catalytic activity	1
GO:0003824	catalytic activity	GO:0003824	catalytic activity	4
GO:0003924	GTPase activity	GO:0003824	catalytic activity	4
GO:0003964	RNA-directed DNA polymerase activity	GO:0003824	catalytic activity	1
GO:0003983	UTP:glucose-1-phosphate uridylyltransferase activity	GO:0003824	catalytic activity	1
GO:0003994	aconitate hydratase activity	GO:0003824	catalytic activity	1
GO:0004021	L-alanine:2-oxoglutarate aminotransferase activity	GO:0003824	catalytic activity	2
GO:0004022	alcohol dehydrogenase (NAD) activity	GO:0003824	catalytic activity	1
GO:0004030	aldehyde dehydrogenase [NAD(P)+] activity	GO:0003824	catalytic activity	1
GO:0004032	alditol:NADP+ 1-oxidoreductase activity	GO:0003824	catalytic activity	1
GO:0004034	aldose 1-epimerase activity	GO:0003824	catalytic activity	1
GO:0004075	biotin carboxylase activity	GO:0003824	catalytic activity	2
GO:0004084	branched-chain-amino-acid transaminase activity	GO:0003824	catalytic activity	1
GO:0004148	dihydrolipoyl dehydrogenase activity	GO:0003824	catalytic activity	1
GO:0004177	aminopeptidase activity	GO:0003824	catalytic activity	2
GO:0004198	calcium-dependent cysteine-type endopeptidase activity	GO:0003824	catalytic activity	1
GO:0004316	3-oxoacyl-[acyl-carrier-protein] reductase (NADPH) activity	GO:0003824	catalytic activity	1
GO:0004332	fructose-bisphosphate aldolase activity	GO:0003824	catalytic activity	2
GO:0004340	glucokinase activity	GO:0003824	catalytic activity	1
GO:0004353	glutamate dehydrogenase [NAD(P)+] activity	GO:0003824	catalytic activity	1
GO:0004364	glutathione transferase activity	GO:0003824	catalytic activity	4
GO:0004365	glyceraldehyde-3-phosphate dehydrogenase (NAD+) (phosphorylating) activity	GO:0003824	catalytic activity	1
GO:0004370	glycerol kinase activity	GO:0003824	catalytic activity	1
GO:0004396	hexokinase activity	GO:0003824	catalytic activity	1
GO:0004427	inorganic diphosphatase activity	GO:0003824	catalytic activity	1
GO:0004459	L-lactate dehydrogenase activity	GO:0003824	catalytic activity	1
GO:0004493	methylmalonyl-CoA epimerase activity	GO:0003824	catalytic activity	1
GO:0004494	methylmalonyl-CoA mutase activity	GO:0003824	catalytic activity	1
GO:0004497	monooxygenase activity	GO:0003824	catalytic activity	3
GO:0004550	nucleoside diphosphate kinase activity	GO:0003824	catalytic activity	1
GO:0004587	ornithine-oxo-acid transaminase activity	GO:0003824	catalytic activity	1
GO:0004591	oxoglutarate dehydrogenase (succinyl-transferring) activity	GO:0003824	catalytic activity	1
GO:0004601	peroxidase activity	GO:0003824	catalytic activity	3
GO:0004613	phosphoenolpyruvate carboxykinase (GTP) activity	GO:0003824	catalytic activity	1
GO:0004614	phosphoglucomutase activity	GO:0003824	catalytic activity	1
GO:0004618	phosphoglycerate kinase activity	GO:0003824	catalytic activity	1
GO:0004634	phosphopyruvate hydratase activity	GO:0003824	catalytic activity	1
GO:0004658	propionyl-CoA carboxylase activity	GO:0003824	catalytic activity	1
GO:0004731	purine-nucleoside phosphorylase activity	GO:0003824	catalytic activity	1
GO:0004735	pyrroline-5-carboxylate reductase activity	GO:0003824	catalytic activity	1
GO:0004736	pyruvate carboxylase activity	GO:0003824	catalytic activity	1
GO:0004794	L-threonine ammonia-lyase activity	GO:0003824	catalytic activity	1
GO:0004807	triose-phosphate isomerase activity	GO:0003824	catalytic activity	1
GO:0004832	valine-tRNA ligase activity	GO:0003824	catalytic activity	1
GO:0004842	ubiquitin-protein transferase activity	GO:0003824	catalytic activity	1
GO:0008026	ATP-dependent helicase activity	GO:0003824	catalytic activity	1
GO:0008177	succinate dehydrogenase (ubiquinone) activity	GO:0003824	catalytic activity	1
GO:0008234	cysteine-type peptidase activity	GO:0003824	catalytic activity	4
GO:0008235	metalloexopeptidase activity	GO:0003824	catalytic activity	1
GO:0008239	dipeptidyl-peptidase activity	GO:0003824	catalytic activity	1
GO:0008374	O-acyltransferase activity	GO:0003824	catalytic activity	1
GO:0008483	transaminase activity	GO:0003824	catalytic activity	3
GO:0008603	cAMP-dependent protein kinase regulator activity	GO:0003824	catalytic activity	2
GO:0008641	small protein activating enzyme activity	GO:0003824	catalytic activity	1
GO:0008678	2-deoxy-D-gluconate 3-dehydrogenase activity	GO:0003824	catalytic activity	1
GO:0008775	acetate CoA-transferase activity	GO:0003824	catalytic activity	1
GO:0008865	fructokinase activity	GO:0003824	catalytic activity	1
GO:0009013	succinate-semialdehyde dehydrogenase [NAD(P)+] activity	GO:0003824	catalytic activity	1
GO:0015035	protein disulfide oxidoreductase activity	GO:0003824	catalytic activity	4
GO:0016301	kinase activity	GO:0003824	catalytic activity	4
GO:0016491	oxidoreductase activity	GO:0003824	catalytic activity	9
GO:0016619	malate dehydrogenase (decarboxylating) (NAD+) activity	GO:0003824	catalytic activity	1
GO:0016620	oxidoreductase activity, acting on the aldehyde or oxo group of donors, NAD or NADP as acceptor	GO:0003824	catalytic activity	1
GO:0016627	oxidoreductase activity, acting on the CH-CH group of donors	GO:0003824	catalytic activity	1
GO:0016639	oxidoreductase activity, acting on the CH-NH2 group of donors, NAD or NADP as acceptor	GO:0003824	catalytic activity	2
GO:0016740	transferase activity	GO:0003824	catalytic activity	6
GO:0016773	phosphotransferase activity, alcohol group as acceptor	GO:0003824	catalytic activity	1
GO:0016779	nucleotidyltransferase activity	GO:0003824	catalytic activity	1
GO:0016810	hydrolase activity, acting on carbon-nitrogen (but not peptide) bonds	GO:0003824	catalytic activity	1
GO:0016853	isomerase activity	GO:0003824	catalytic activity	4
GO:0016868	intramolecular transferase activity, phosphotransferases	GO:0003824	catalytic activity	1
GO:0016874	ligase activity	GO:0003824	catalytic activity	3
GO:0019158	mannokinase activity	GO:0003824	catalytic activity	1
GO:0030060	L-malate dehydrogenase activity	GO:0003824	catalytic activity	2
GO:0042132	fructose 1,6-bisphosphate 1-phosphatase activity	GO:0003824	catalytic activity	1
GO:0047130	saccharopine dehydrogenase (NADP+, L-lysine-forming) activity	GO:0003824	catalytic activity	1
GO:0047131	saccharopine dehydrogenase (NAD+, L-glutamate-forming) activity	GO:0003824	catalytic activity	1
GO:0051213	dioxygenase activity	GO:0003824	catalytic activity	1
GO:0051903	S-(hydroxymethyl)glutathione dehydrogenase activity	GO:0003824	catalytic activity	1
GO:0051920	peroxiredoxin activity	GO:0003824	catalytic activity	2
GO:0052654	L-leucine transaminase activity	GO:0003824	catalytic activity	1
GO:0052655	L-valine transaminase activity	GO:0003824	catalytic activity	1
GO:0052656	L-isoleucine transaminase activity	GO:0003824	catalytic activity	1
GO:0004347	glucose-6-phosphate isomerase activity	GO:0003825	catalytic activity	1
GO:0005198	structural molecule activity	GO:0005198	structural molecule activity	1
GO:0005200	structural constituent of cytoskeleton	GO:0005198	structural molecule activity	2
GO:0005215	transporter activity	GO:0005215	transporter activity	1
GO:0005344	oxygen transporter activity	GO:0005215	transporter activity	1
GO:0000287	magnesium ion binding	GO:0005488	binding	3
GO:0003676	nucleic acid binding	GO:0005488	binding	2
GO:0003677	DNA binding	GO:0005488	binding	1
GO:0003723	RNA binding	GO:0005488	binding	1
GO:0003743	translation initiation factor activity	GO:0005488	binding	1
GO:0003746	translation elongation factor activity	GO:0005488	binding	2
GO:0003779	actin binding	GO:0005488	binding	2
GO:0005093	Rab GDP-dissociation inhibitor activity	GO:0005488	binding	1
GO:0005506	iron ion binding	GO:0005488	binding	1
GO:0005509	calcium ion binding	GO:0005488	binding	10
GO:0005515	protein binding	GO:0005488	binding	7
GO:0005524	ATP binding	GO:0005488	binding	17
GO:0005525	GTP binding	GO:0005488	binding	5
GO:0005543	phospholipid binding	GO:0005488	binding	1
GO:0005544	calcium-dependent phospholipid binding	GO:0005488	binding	4
GO:0008270	zinc ion binding	GO:0005488	binding	2
GO:0016597	amino acid binding	GO:0005488	binding	1
GO:0019825	oxygen binding	GO:0005488	binding	1
GO:0020037	heme binding	GO:0005488	binding	3
GO:0030145	manganese ion binding	GO:0005488	binding	2
GO:0030170	pyridoxal phosphate binding	GO:0005488	binding	5
GO:0030246	carbohydrate binding	GO:0005488	binding	2
GO:0030976	thiamine pyrophosphate binding	GO:0005488	binding	1
GO:0031419	cobalamin binding	GO:0005488	binding	1
GO:0046872	metal ion binding	GO:0005488	binding	6
GO:0050660	flavin adenine dinucleotide binding	GO:0005488	binding	3
GO:0050661	NADP binding	GO:0005488	binding	2
GO:0051287	NAD binding	GO:0005488	binding	2
GO:0051537	2 iron, 2 sulfur cluster binding	GO:0005488	binding	1
GO:0051539	4 iron, 4 sulfur cluster binding	GO:0005488	binding	1
GO:0072341	modified amino acid binding	GO:0005488	binding	1
GO:0009055	electron carrier activity	GO:0009055	electron carrier activity	3
GO:0004602	glutathione peroxidase activity	GO:0016209	antioxidant activity	1
GO:0004791	thioredoxin-disulfide reductase activity	GO:0016209	antioxidant activity	1
GO:0016209	antioxidant activity	GO:0016209	antioxidant activity	2
GO:0004859	phospholipase inhibitor activity	GO:0098772	molecular function regulator	1
GO:0004869	cysteine-type endopeptidase inhibitor activity	GO:0098772	molecular function regulator	1
GO:0005086	ARF guanyl-nucleotide exchange factor activity	GO:0098772	molecular function regulator	1
Biological Process
Low level GO term	Description	Higher level GO term	Higher level description	No. of genes
GO:0007155	cell adhesion	GO:0007155	biological adhesion	1
GO:0005975	carbohydrate metabolic process	GO:0008152	metabolic process	5
GO:0006006	glucose metabolic process	GO:0008152	metabolic process	1
GO:0006069	ethanol oxidation	GO:0008152	metabolic process	1
GO:0006072	glycerol-3-phosphate metabolic process	GO:0008152	metabolic process	1
GO:0006084	acetyl-CoA metabolic process	GO:0008152	metabolic process	1
GO:0006094	gluconeogenesis	GO:0008152	metabolic process	4
GO:0006096	glycolytic process	GO:0008152	metabolic process	8
GO:0006099	tricarboxylic acid cycle	GO:0008152	metabolic process	6
GO:0006105	succinate metabolic process	GO:0008152	metabolic process	1
GO:0006108	malate metabolic process	GO:0008152	metabolic process	3
GO:0006183	GTP biosynthetic process	GO:0008152	metabolic process	1
GO:0006228	UTP biosynthetic process	GO:0008152	metabolic process	1
GO:0006241	CTP biosynthetic process	GO:0008152	metabolic process	1
GO:0006278	RNA-dependent DNA replication	GO:0008152	metabolic process	1
GO:0006457	protein folding	GO:0008152	metabolic process	4
GO:0006464	cellular protein modification process	GO:0008152	metabolic process	1
GO:0006508	proteolysis	GO:0008152	metabolic process	7
GO:0006520	cellular amino acid metabolic process	GO:0008152	metabolic process	2
GO:0006561	proline biosynthetic process	GO:0008152	metabolic process	1
GO:0006567	threonine catabolic process	GO:0008152	metabolic process	1
GO:0006629	lipid metabolic process	GO:0008152	metabolic process	1
GO:0006662	glycerol ether metabolic process	GO:0008152	metabolic process	3
GO:0006807	nitrogen compound metabolic process	GO:0008152	metabolic process	1
GO:0008152	metabolic process	GO:0008152	metabolic process	1
GO:0008184	glycogen phosphorylase activity	GO:0008152	metabolic process	2
GO:0009058	biosynthetic process	GO:0008152	metabolic process	2
GO:0009072	aromatic amino acid family metabolic process	GO:0008152	metabolic process	1
GO:0009081	branched-chain amino acid metabolic process	GO:0008152	metabolic process	1
GO:0009082	branched-chain amino acid biosynthetic process	GO:0008152	metabolic process	1
GO:0009116	nucleoside metabolic process	GO:0008152	metabolic process	1
GO:0009450	gamma-aminobutyric acid catabolic process	GO:0008152	metabolic process	1
GO:0016567	protein ubiquitination	GO:0008152	metabolic process	1
GO:0019318	hexose metabolic process	GO:0008152	metabolic process	1
GO:0019477	L-lysine catabolic process	GO:0008152	metabolic process	1
GO:0022900	electron transport chain	GO:0008152	metabolic process	1
GO:0022904	respiratory electron transport chain	GO:0008152	metabolic process	1
GO:0044262	cellular carbohydrate metabolic process	GO:0008152	metabolic process	3
GO:0046491	L-methylmalonyl-CoA metabolic process	GO:0008152	metabolic process	1
GO:0050667	homocysteine metabolic process	GO:0008152	metabolic process	1
GO:0055114	oxidation-reduction process	GO:0008152	metabolic process	2
GO:0055129	L-proline biosynthetic process	GO:0008152	metabolic process	1
GO:0006796	phosphate-containing compound metabolic process	GO:0008153	metabolic process	1
GO:0007017	microtubule-based process	GO:0009987	cellular process	6
GO:0009987	cellular process	GO:0009987	cellular process	1
GO:0042026	protein refolding	GO:0009987	cellular process	1
GO:0007399	nervous system development	GO:0032502	developmental process	1
GO:0009791	post-embryonic development	GO:0032502	developmental process	1
GO:0060361	flight	GO:0040011	Locomotion	1
GO:0006950	response to stress	GO:0050896	response to stimulus	7
GO:0006979	response to oxidative stress	GO:0050896	response to stimulus	1
GO:0015031	protein transport	GO:0051179	Localization	1
GO:0055085	transmembrane transport	GO:0051179	Localization	1
GO:0001678	cellular glucose homeostasis	GO:0065007	biological regulation	1
GO:0032012	regulation of ARF protein signal transduction	GO:0065007	biological regulation	1
GO:0045454	cell redox homeostasis	GO:0065007	biological regulation	6
GO:0031032	actomyosin structure organization	GO:0071840	cellular component organization or biogenesis	1
GO:0051258	protein polymerization	GO:0071840	cellular component organization or biogenesis	2
