# Supplementary material for: Fasciola hepatica Surface Tegument: Glycoproteins at the Interface of Parasite and Host
Source: Mol Cell Proteomics. 2016 Jul 27;15(10):3139–53. doi: 10.1074/mcp.M116.059774 (PMC5054340; doi:10.1074/mcp.M116.059774)
Supplement: Supplemental Data [file 10.1074_M116.059774_mcp.M116.059774-8.xlsx]

## Sheet: Sheet1
Table S7: Gene ontology analysis of the Man-FhTeg
Cellular Component
Low level GO term	Description	Higher level GO term	Higher level description	No. of genes
GO:0005576	extracellular region	GO:0005576	extracellular region	2
GO:0005604	basement membrane	GO:0005576	extracellular region	1
GO:0005615	extracellular space	GO:0005576	extracellular region	7
GO:0000015	phosphopyruvate hydratase complex	GO:0005623	cell	1
GO:0000922	spindle pole	GO:0005623	cell	1
GO:0005622	intracellular	GO:0005623	cell	6
GO:0005634	nucleus	GO:0005623	cell	16
GO:0005737	cytoplasm	GO:0005623	cell	41
GO:0005739	mitochondrion	GO:0005623	cell	5
GO:0005783	endoplasmic reticulum	GO:0005623	cell	4
GO:0005829	cytosol	GO:0005623	cell	1
GO:0005856	cytoskeleton	GO:0005623	cell	8
GO:0005871	kinesin complex	GO:0005623	cell	1
GO:0005874	microtubule	GO:0005623	cell	7
GO:0005875	microtubule associated complex	GO:0005623	cell	5
GO:0005886	plasma membrane	GO:0005623	cell	1
GO:0008091	spectrin	GO:0005623	cell	1
GO:0009331	glycerol-3-phosphate dehydrogenase complex	GO:0005623	cell	1
GO:0015629	actin cytoskeleton	GO:0005623	cell	1
GO:0016507	mitochondrial fatty acid beta-oxidation multienzyme complex	GO:0005623	cell	1
GO:0019773	proteasome core complex, alpha-subunit complex	GO:0005623	cell	7
GO:0043195	terminal bouton	GO:0005623	cell	1
GO:0005741	mitochondrial outer membrane	GO:0016020	membrane	1
GO:0005743	mitochondrial inner membrane	GO:0016020	membrane	1
GO:0005901	caveola	GO:0016020	membrane	2
GO:0008305	integrin complex	GO:0016020	membrane	1
GO:0009897	external side of plasma membrane	GO:0016020	membrane	1
GO:0016020	membrane	GO:0016020	membrane	2
GO:0016021	integral component of membrane	GO:0016020	membrane	9
GO:0019898	extrinsic component of membrane	GO:0016020	membrane	1
GO:0042383	sarcolemma	GO:0016020	membrane	1
GO:0042734	presynaptic membrane	GO:0016020	membrane	1
GO:0031012	extracellular matrix	GO:0031012	extracellular matrix	1
GO:0000776	kinetochore	GO:0032991	macromolecular complex	1
GO:0002199	zona pellucida receptor complex	GO:0032991	macromolecular complex	1
GO:0005581	collagen trimer	GO:0032991	macromolecular complex	1
GO:0005832	chaperonin-containing T-complex	GO:0032991	macromolecular complex	1
GO:0005839	proteasome core complex	GO:0032991	macromolecular complex	7
GO:0005869	dynactin complex	GO:0032991	macromolecular complex	1
GO:0005945	6-phosphofructokinase complex	GO:0032991	macromolecular complex	1
GO:0005952	cAMP-dependent protein kinase complex	GO:0032991	macromolecular complex	1
GO:0005960	glycine cleavage complex	GO:0032991	macromolecular complex	1
GO:0016459	myosin complex	GO:0032991	macromolecular complex	3
GO:0017177	glucosidase II complex	GO:0032991	macromolecular complex	1
GO:0045252	oxoglutarate dehydrogenase complex	GO:0032991	macromolecular complex	1
GO:0070985	TFIIK complex	GO:0032991	macromolecular complex	1
GO:0005694	chromosome	GO:0043226	organelle	1
GO:0005764	lysosome	GO:0043226	organelle	1
GO:0005771	multivesicular body	GO:0043226	organelle	1
GO:0005813	centrosome	GO:0043226	organelle	1
GO:0031410	cytoplasmic vesicle	GO:0043226	organelle	2
GO:0042470	melanosome	GO:0043226	organelle	1
GO:0043231	intracellular membrane-bounded organelle	GO:0043226	organelle	3
GO:0044194	cytolytic granule	GO:0043226	organelle	1
GO:0070062	extracellular exosome	GO:0043226	organelle	3
GO:0044297	cell body	GO:0044464	cell part	1
GO:0031594	neuromuscular junction	GO:0045202	synapse	1
GO:0036062	presynaptic periactive zone	GO:0045202	synapse	1
Molecular Function
Low level GO term	Description	Higher level GO term	Higher level description	No. of genes
GO:0000104	succinate dehydrogenase activity	GO:0003824	catalytic activity	1
GO:0000257	nitrilase activity	GO:0003824	catalytic activity	1
GO:0003756	protein disulfide isomerase activity	GO:0003824	catalytic activity	1
GO:0003774	motor activity	GO:0003824	catalytic activity	3
GO:0003777	microtubule motor activity	GO:0003824	catalytic activity	1
GO:0003824	catalytic activity	GO:0003824	catalytic activity	10
GO:0003837	beta-ureidopropionase activity	GO:0003824	catalytic activity	1
GO:0003844	1,4-alpha-glucan branching enzyme activity	GO:0003824	catalytic activity	1
GO:0003857	3-hydroxyacyl-CoA dehydrogenase activity	GO:0003824	catalytic activity	1
GO:0003872	6-phosphofructokinase activity	GO:0003824	catalytic activity	1
GO:0003924	GTPase activity	GO:0003824	catalytic activity	6
GO:0003953	NAD+ nucleosidase activity	GO:0003824	catalytic activity	1
GO:0003964	RNA-directed DNA polymerase activity	GO:0003824	catalytic activity	1
GO:0003994	aconitate hydratase activity	GO:0003824	catalytic activity	1
GO:0004017	adenylate kinase activity	GO:0003824	catalytic activity	2
GO:0004021	L-alanine:2-oxoglutarate aminotransferase activity	GO:0003824	catalytic activity	1
GO:0004022	alcohol dehydrogenase (NAD) activity	GO:0003824	catalytic activity	1
GO:0004030	aldehyde dehydrogenase [NAD(P)+] activity	GO:0003824	catalytic activity	1
GO:0004053	arginase activity	GO:0003824	catalytic activity	1
GO:0004069	L-aspartate:2-oxoglutarate aminotransferase activity	GO:0003824	catalytic activity	1
GO:0004075	biotin carboxylase activity	GO:0003824	catalytic activity	2
GO:0004084	branched-chain-amino-acid transaminase activity	GO:0003824	catalytic activity	1
GO:0004089	carbonate dehydratase activity	GO:0003824	catalytic activity	1
GO:0004128	cytochrome-b5 reductase activity, acting on NAD(P)H	GO:0003824	catalytic activity	1
GO:0004148	dihydrolipoyl dehydrogenase activity	GO:0003824	catalytic activity	1
GO:0004149	dihydrolipoyllysine-residue succinyltransferase activity	GO:0003824	catalytic activity	1
GO:0004177	aminopeptidase activity	GO:0003824	catalytic activity	5
GO:0004180	carboxypeptidase activity	GO:0003824	catalytic activity	2
GO:0004185	serine-type carboxypeptidase activity	GO:0003824	catalytic activity	1
GO:0004190	aspartic-type endopeptidase activity	GO:0003824	catalytic activity	2
GO:0004197	cysteine-type endopeptidase activity	GO:0003824	catalytic activity	8
GO:0004198	calcium-dependent cysteine-type endopeptidase activity	GO:0003824	catalytic activity	3
GO:0004222	metalloendopeptidase activity	GO:0003824	catalytic activity	1
GO:0004252	serine-type endopeptidase activity	GO:0003824	catalytic activity	3
GO:0004298	threonine-type endopeptidase activity	GO:0003824	catalytic activity	13
GO:0004300	enoyl-CoA hydratase activity	GO:0003824	catalytic activity	1
GO:0004332	fructose-bisphosphate aldolase activity	GO:0003824	catalytic activity	2
GO:0004340	glucokinase activity	GO:0003824	catalytic activity	1
GO:0004345	glucose-6-phosphate dehydrogenase activity	GO:0003824	catalytic activity	1
GO:0004353	glutamate dehydrogenase [NAD(P)+] activity	GO:0003824	catalytic activity	1
GO:0004356	glutamate-ammonia ligase activity	GO:0003824	catalytic activity	1
GO:0004364	glutathione transferase activity	GO:0003824	catalytic activity	4
GO:0004365	glyceraldehyde-3-phosphate dehydrogenase (NAD+) (phosphorylating) activity	GO:0003824	catalytic activity	1
GO:0004367	glycerol-3-phosphate dehydrogenase [NAD+] activity	GO:0003824	catalytic activity	1
GO:0004370	glycerol kinase activity	GO:0003824	catalytic activity	1
GO:0004396	hexokinase activity	GO:0003824	catalytic activity	1
GO:0004422	hypoxanthine phosphoribosyltransferase activity	GO:0003824	catalytic activity	1
GO:0004459	L-lactate dehydrogenase activity	GO:0003824	catalytic activity	1
GO:0004471	malate dehydrogenase (decarboxylating) (NAD+) activity	GO:0003824	catalytic activity	1
GO:0004493	methylmalonyl-CoA epimerase activity	GO:0003824	catalytic activity	1
GO:0004494	methylmalonyl-CoA mutase activity	GO:0003824	catalytic activity	1
GO:0004497	monooxygenase activity	GO:0003824	catalytic activity	4
GO:0004504	peptidylglycine monooxygenase activity	GO:0003824	catalytic activity	1
GO:0004518	nuclease activity	GO:0003824	catalytic activity	1
GO:0004531	deoxyribonuclease II activity	GO:0003824	catalytic activity	1
GO:0004550	nucleoside diphosphate kinase activity	GO:0003824	catalytic activity	1
GO:0004553	hydrolase activity, hydrolyzing O-glycosyl compounds	GO:0003824	catalytic activity	6
GO:0004559	alpha-mannosidase activity	GO:0003824	catalytic activity	1
GO:0004565	beta-galactosidase activity	GO:0003824	catalytic activity	1
GO:0004587	ornithine-oxo-acid transaminase activity	GO:0003824	catalytic activity	1
GO:0004591	oxoglutarate dehydrogenase (succinyl-transferring) activity	GO:0003824	catalytic activity	1
GO:0004601	peroxidase activity	GO:0003824	catalytic activity	4
GO:0004613	phosphoenolpyruvate carboxykinase (GTP) activity	GO:0003824	catalytic activity	1
GO:0004614	phosphoglucomutase activity	GO:0003824	catalytic activity	1
GO:0004616	phosphogluconate dehydrogenase (decarboxylating) activity	GO:0003824	catalytic activity	1
GO:0004618	phosphoglycerate kinase activity	GO:0003824	catalytic activity	1
GO:0004623	phospholipase A2 activity	GO:0003824	catalytic activity	1
GO:0004634	phosphopyruvate hydratase activity	GO:0003824	catalytic activity	1
GO:0004655	porphobilinogen synthase activity	GO:0003824	catalytic activity	1
GO:0004658	propionyl-CoA carboxylase activity	GO:0003824	catalytic activity	1
GO:0004672	protein kinase activity	GO:0003824	catalytic activity	1
GO:0004721	phosphoprotein phosphatase activity	GO:0003824	catalytic activity	1
GO:0004731	purine-nucleoside phosphorylase activity	GO:0003824	catalytic activity	1
GO:0004735	pyrroline-5-carboxylate reductase activity	GO:0003824	catalytic activity	1
GO:0004736	pyruvate carboxylase activity	GO:0003824	catalytic activity	1
GO:0004739	pyruvate dehydrogenase (acetyl-transferring) activity	GO:0003824	catalytic activity	2
GO:0004767	sphingomyelin phosphodiesterase activity	GO:0003824	catalytic activity	1
GO:0004776	succinate-CoA ligase (GDP-forming) activity	GO:0003824	catalytic activity	1
GO:0004794	L-threonine ammonia-lyase activity	GO:0003824	catalytic activity	1
GO:0004807	triose-phosphate isomerase activity	GO:0003824	catalytic activity	1
GO:0004832	valine-tRNA ligase activity	GO:0003824	catalytic activity	1
GO:0004842	ubiquitin-protein transferase activity	GO:0003824	catalytic activity	3
GO:0004843	ubiquitin-specific protease activity	GO:0003824	catalytic activity	1
GO:0004867	serine-type endopeptidase inhibitor activity	GO:0003824	catalytic activity	1
GO:0008026	ATP-dependent helicase activity	GO:0003824	catalytic activity	1
GO:0008168	methyltransferase activity	GO:0003824	catalytic activity	1
GO:0008177	succinate dehydrogenase (ubiquinone) activity	GO:0003824	catalytic activity	1
GO:0008184	glycogen phosphorylase activity	GO:0003824	catalytic activity	1
GO:0008233	peptidase activity	GO:0003824	catalytic activity	3
GO:0008234	cysteine-type peptidase activity	GO:0003824	catalytic activity	12
GO:0008235	metalloexopeptidase activity	GO:0003824	catalytic activity	2
GO:0008236	serine-type peptidase activity	GO:0003824	catalytic activity	3
GO:0008237	metallopeptidase activity	GO:0003824	catalytic activity	2
GO:0008242	omega peptidase activity	GO:0003824	catalytic activity	1
GO:0008374	O-acyltransferase activity	GO:0003824	catalytic activity	1
GO:0008456	alpha-N-acetylgalactosaminidase activity	GO:0003824	catalytic activity	1
GO:0008474	palmitoyl-(protein) hydrolase activity	GO:0003824	catalytic activity	1
GO:0008478	pyridoxal kinase activity	GO:0003824	catalytic activity	1
GO:0008483	transaminase activity	GO:0003824	catalytic activity	3
GO:0008603	cAMP-dependent protein kinase regulator activity	GO:0003824	catalytic activity	1
GO:0008641	small protein activating enzyme activity	GO:0003824	catalytic activity	1
GO:0008775	acetate CoA-transferase activity	GO:0003824	catalytic activity	2
GO:0008865	fructokinase activity	GO:0003824	catalytic activity	1
GO:0009013	succinate-semialdehyde dehydrogenase [NAD(P)+] activity	GO:0003824	catalytic activity	1
GO:0015035	protein disulfide oxidoreductase activity	GO:0003824	catalytic activity	5
GO:0016301	kinase activity	GO:0003824	catalytic activity	7
GO:0016491	oxidoreductase activity	GO:0003824	catalytic activity	8
GO:0016538	cyclin-dependent protein serine/threonine kinase regulator activity	GO:0003824	catalytic activity	1
GO:0016620	oxidoreductase activity, acting on the aldehyde or oxo group of donors, NAD or NADP as acceptor	GO:0003824	catalytic activity	3
GO:0016624	oxidoreductase activity, acting on the aldehyde or oxo group of donors, disulfide as acceptor	GO:0003824	catalytic activity	1
GO:0016627	oxidoreductase activity, acting on the CH-CH group of donors	GO:0003824	catalytic activity	1
GO:0016639	oxidoreductase activity, acting on the CH-NH2 group of donors, NAD or NADP as acceptor	GO:0003824	catalytic activity	2
GO:0016740	transferase activity	GO:0003824	catalytic activity	7
GO:0016757	transferase activity, transferring glycosyl groups	GO:0003824	catalytic activity	2
GO:0016773	phosphotransferase activity, alcohol group as acceptor	GO:0003824	catalytic activity	1
GO:0016787	hydrolase activity	GO:0003824	catalytic activity	5
GO:0016810	hydrolase activity, acting on carbon-nitrogen (but not peptide) bonds	GO:0003824	catalytic activity	2
GO:0016811	hydrolase activity, acting on carbon-nitrogen (but not peptide) bonds, in linear amides	GO:0003824	catalytic activity	2
GO:0016853	isomerase activity	GO:0003824	catalytic activity	5
GO:0016868	intramolecular transferase activity, phosphotransferases	GO:0003824	catalytic activity	1
GO:0016874	ligase activity	GO:0003824	catalytic activity	3
GO:0016881	acid-amino acid ligase activity	GO:0003824	catalytic activity	2
GO:0016884	carbon-nitrogen ligase activity, with glutamine as amido-N-donor	GO:0003824	catalytic activity	2
GO:0016972	thiol oxidase activity	GO:0003824	catalytic activity	2
GO:0017111	nucleoside-triphosphatase activity	GO:0003824	catalytic activity	2
GO:0019158	mannokinase activity	GO:0003824	catalytic activity	1
GO:0019205	nucleobase-containing compound kinase activity	GO:0003824	catalytic activity	1
GO:0030060	L-malate dehydrogenase activity	GO:0003824	catalytic activity	2
GO:0032450	maltose alpha-glucosidase activity	GO:0003824	catalytic activity	2
GO:0042132	fructose 1,6-bisphosphate 1-phosphatase activity	GO:0003824	catalytic activity	1
GO:0047130	saccharopine dehydrogenase (NADP+, L-lysine-forming) activity	GO:0003824	catalytic activity	1
GO:0047131	saccharopine dehydrogenase (NAD+, L-glutamate-forming) activity	GO:0003824	catalytic activity	1
GO:0051213	dioxygenase activity	GO:0003824	catalytic activity	1
GO:0051903	S-(hydroxymethyl)glutathione dehydrogenase activity	GO:0003824	catalytic activity	1
GO:0051920	peroxiredoxin activity	GO:0003824	catalytic activity	2
GO:0052654	L-leucine transaminase activity	GO:0003824	catalytic activity	1
GO:0052655	L-valine transaminase activity	GO:0003824	catalytic activity	1
GO:0052656	L-isoleucine transaminase activity	GO:0003824	catalytic activity	1
GO:0052657	guanine phosphoribosyltransferase activity	GO:0003824	catalytic activity	1
GO:0080130	L-phenylalanine:2-oxoglutarate aminotransferase activity	GO:0003824	catalytic activity	1
GO:0004347	glucose-6-phosphate isomerase activity	GO:0003825	catalytic activity	1
GO:0005198	structural molecule activity	GO:0005198	structural molecule activity	1
GO:0005200	structural constituent of cytoskeleton	GO:0005198	structural molecule activity	6
GO:0005215	transporter activity	GO:0005215	transporter activity	5
GO:0005216	ion channel activity	GO:0005215	transporter activity	1
GO:0005344	oxygen transporter activity	GO:0005215	transporter activity	2
GO:0000287	magnesium ion binding	GO:0005488	binding	2
GO:0003676	nucleic acid binding	GO:0005488	binding	4
GO:0003677	DNA binding	GO:0005488	binding	2
GO:0003723	RNA binding	GO:0005488	binding	1
GO:0003743	translation initiation factor activity	GO:0005488	binding	1
GO:0003746	translation elongation factor activity	GO:0005488	binding	4
GO:0003779	actin binding	GO:0005488	binding	2
GO:0005093	Rab GDP-dissociation inhibitor activity	GO:0005488	binding	1
GO:0005506	iron ion binding	GO:0005488	binding	2
GO:0005507	copper ion binding	GO:0005488	binding	1
GO:0005509	calcium ion binding	GO:0005488	binding	23
GO:0005515	protein binding	GO:0005488	binding	18
GO:0005524	ATP binding	GO:0005488	binding	37
GO:0005525	GTP binding	GO:0005488	binding	9
GO:0005543	phospholipid binding	GO:0005488	binding	4
GO:0005544	calcium-dependent phospholipid binding	GO:0005488	binding	3
GO:0008092	cytoskeletal protein binding	GO:0005488	binding	1
GO:0008199	ferric iron binding	GO:0005488	binding	1
GO:0008270	zinc ion binding	GO:0005488	binding	11
GO:0008289	lipid binding	GO:0005488	binding	3
GO:0016149	translation release factor activity, codon specific	GO:0005488	binding	1
GO:0016597	amino acid binding	GO:0005488	binding	1
GO:0016936	galactoside binding	GO:0005488	binding	1
GO:0019825	oxygen binding	GO:0005488	binding	2
GO:0019904	protein domain specific binding	GO:0005488	binding	1
GO:0020037	heme binding	GO:0005488	binding	6
GO:0030145	manganese ion binding	GO:0005488	binding	3
GO:0030170	pyridoxal phosphate binding	GO:0005488	binding	4
GO:0030246	carbohydrate binding	GO:0005488	binding	5
GO:0030976	thiamine pyrophosphate binding	GO:0005488	binding	1
GO:0031419	cobalamin binding	GO:0005488	binding	1
GO:0032791	lead ion binding	GO:0005488	binding	1
GO:0036094	small molecule binding	GO:0005488	binding	1
GO:0043022	ribosome binding	GO:0005488	binding	1
GO:0043169	cation binding	GO:0005488	binding	1
GO:0046872	metal ion binding	GO:0005488	binding	12
GO:0050660	flavin adenine dinucleotide binding	GO:0005488	binding	3
GO:0050661	NADP binding	GO:0005488	binding	4
GO:0050662	coenzyme binding	GO:0005488	binding	1
GO:0051287	NAD binding	GO:0005488	binding	3
GO:0051537	2 iron, 2 sulfur cluster binding	GO:0005488	binding	1
GO:0051539	4 iron, 4 sulfur cluster binding	GO:0005488	binding	1
GO:0072341	modified amino acid binding	GO:0005488	binding	1
GO:0009055	electron carrier activity	GO:0009055	electron carrier activity	4
GO:0004602	glutathione peroxidase activity	GO:0016209	antioxidant activity	1
GO:0004791	thioredoxin-disulfide reductase activity	GO:0016209	antioxidant activity	1
GO:0016209	antioxidant activity	GO:0016209	antioxidant activity	2
GO:0004872	receptor activity	GO:0060089	molecular transducer activity	1
GO:0004859	phospholipase inhibitor activity	GO:0098772	molecular function regulator	1
GO:0004869	cysteine-type endopeptidase inhibitor activity	GO:0098772	molecular function regulator	2
GO:0005086	ARF guanyl-nucleotide exchange factor activity	GO:0098772	molecular function regulator	1
Biological Process
Low level GO term	Description	Higher level GO term	Higher level description	No. of genes
GO:0030593	neutrophil chemotaxis	GO:0002376	immune system process	1
GO:0007155	cell adhesion	GO:0007155	biological adhesion	3
GO:0007159	leukocyte cell-cell adhesion	GO:0007155	biological adhesion	1
GO:0007160	cell-matrix adhesion	GO:0007155	biological adhesion	1
GO:0005975	carbohydrate metabolic process	GO:0008152	metabolic process	12
GO:0005978	glycogen biosynthetic process	GO:0008152	metabolic process	1
GO:0006002	fructose 6-phosphate metabolic process	GO:0008152	metabolic process	1
GO:0006006	glucose metabolic process	GO:0008152	metabolic process	1
GO:0006013	mannose metabolic process	GO:0008152	metabolic process	1
GO:0006069	ethanol oxidation	GO:0008152	metabolic process	1
GO:0006072	glycerol-3-phosphate metabolic process	GO:0008152	metabolic process	1
GO:0006084	acetyl-CoA metabolic process	GO:0008152	metabolic process	2
GO:0006086	acetyl-CoA biosynthetic process from pyruvate	GO:0008152	metabolic process	1
GO:0006094	gluconeogenesis	GO:0008152	metabolic process	4
GO:0006096	glycolytic process	GO:0008152	metabolic process	10
GO:0006098	pentose-phosphate shunt	GO:0008152	metabolic process	2
GO:0006099	tricarboxylic acid cycle	GO:0008152	metabolic process	7
GO:0006105	succinate metabolic process	GO:0008152	metabolic process	1
GO:0006108	malate metabolic process	GO:0008152	metabolic process	3
GO:0006139	nucleobase-containing compound metabolic process	GO:0008152	metabolic process	1
GO:0006166	purine ribonucleoside salvage	GO:0008152	metabolic process	1
GO:0006183	GTP biosynthetic process	GO:0008152	metabolic process	1
GO:0006228	UTP biosynthetic process	GO:0008152	metabolic process	1
GO:0006241	CTP biosynthetic process	GO:0008152	metabolic process	1
GO:0006259	DNA metabolic process	GO:0008152	metabolic process	1
GO:0006278	RNA-dependent DNA replication	GO:0008152	metabolic process	1
GO:0006281	DNA repair	GO:0008152	metabolic process	1
GO:0006351	transcription, DNA-templated	GO:0008152	metabolic process	1
GO:0006355	regulation of transcription, DNA-templated	GO:0008152	metabolic process	1
GO:0006457	protein folding	GO:0008152	metabolic process	16
GO:0006464	cellular protein modification process	GO:0008152	metabolic process	2
GO:0006491	N-glycan processing	GO:0008152	metabolic process	1
GO:0006508	proteolysis	GO:0008152	metabolic process	35
GO:0006511	ubiquitin-dependent protein catabolic process	GO:0008152	metabolic process	9
GO:0006518	peptide metabolic process	GO:0008152	metabolic process	1
GO:0006520	cellular amino acid metabolic process	GO:0008152	metabolic process	3
GO:0006525	arginine metabolic process	GO:0008152	metabolic process	1
GO:0006542	glutamine biosynthetic process	GO:0008152	metabolic process	1
GO:0006561	proline biosynthetic process	GO:0008152	metabolic process	1
GO:0006567	threonine catabolic process	GO:0008152	metabolic process	1
GO:0006629	lipid metabolic process	GO:0008152	metabolic process	1
GO:0006635	fatty acid beta-oxidation	GO:0008152	metabolic process	1
GO:0006662	glycerol ether metabolic process	GO:0008152	metabolic process	4
GO:0006730	one-carbon metabolic process	GO:0008152	metabolic process	1
GO:0006779	porphyrin-containing compound biosynthetic process	GO:0008152	metabolic process	1
GO:0006783	heme biosynthetic process	GO:0008152	metabolic process	1
GO:0006807	nitrogen compound metabolic process	GO:0008152	metabolic process	3
GO:0008152	metabolic process	GO:0008152	metabolic process	3
GO:0008612	peptidyl-lysine modification to peptidyl-hypusine	GO:0008152	metabolic process	1
GO:0009058	biosynthetic process	GO:0008152	metabolic process	2
GO:0009072	aromatic amino acid family metabolic process	GO:0008152	metabolic process	1
GO:0009081	branched-chain amino acid metabolic process	GO:0008152	metabolic process	1
GO:0009082	branched-chain amino acid biosynthetic process	GO:0008152	metabolic process	1
GO:0009116	nucleoside metabolic process	GO:0008152	metabolic process	2
GO:0009443	pyridoxal 5'-phosphate salvage	GO:0008152	metabolic process	1
GO:0009450	gamma-aminobutyric acid catabolic process	GO:0008152	metabolic process	1
GO:0016567	protein ubiquitination	GO:0008152	metabolic process	3
GO:0019388	galactose catabolic process	GO:0008152	metabolic process	1
GO:0019464	glycine decarboxylation via glycine cleavage system	GO:0008152	metabolic process	1
GO:0019477	L-lysine catabolic process	GO:0008152	metabolic process	1
GO:0022900	electron transport chain	GO:0008152	metabolic process	1
GO:0022904	respiratory electron transport chain	GO:0008152	metabolic process	1
GO:0032259	methylation	GO:0008152	metabolic process	1
GO:0044262	cellular carbohydrate metabolic process	GO:0008152	metabolic process	3
GO:0044267	cellular protein metabolic process	GO:0008152	metabolic process	1
GO:0046168	glycerol-3-phosphate catabolic process	GO:0008152	metabolic process	1
GO:0046491	L-methylmalonyl-CoA metabolic process	GO:0008152	metabolic process	1
GO:0050667	homocysteine metabolic process	GO:0008152	metabolic process	1
GO:0051603	proteolysis involved in cellular protein catabolic process	GO:0008152	metabolic process	7
GO:0055114	oxidation-reduction process	GO:0008152	metabolic process	2
GO:0055129	L-proline biosynthetic process	GO:0008152	metabolic process	1
GO:0001778	plasma membrane repair	GO:0009987	cellular process	2
GO:0006452	translational frameshifting	GO:0009987	cellular process	1
GO:0009987	cellular process	GO:0009987	cellular process	1
GO:0007017	microtubule-based process	GO:0009987	cellular process	10
GO:0007018	microtubule-based movement	GO:0009987	cellular process	1
GO:0007059	chromosome segregation	GO:0009987	cellular process	1
GO:0035556	intracellular signal transduction	GO:0009987	cellular process	2
GO:0042026	protein refolding	GO:0009987	cellular process	1
GO:0051301	cell division	GO:0009987	cellular process	3
GO:0007283	spermatogenesis	GO:0022414	reproductive process	1
GO:0007339	binding of sperm to zona pellucida	GO:0022414	reproductive process	1
GO:0007605	sensory perception of sound	GO:0032501	multicellular organismal process	1
GO:0007399	nervous system development	GO:0032502	developmental process	1
GO:0048675	axon extension	GO:0032502	developmental process	1
GO:0007275	multicellular organismal development	GO:0032502	developmental process	1
GO:0009791	post-embryonic development	GO:0032502	developmental process	1
GO:0060361	flight	GO:0040011	locomotion	1
GO:0006950	response to stress	GO:0050896	response to stimulus	11
GO:0006979	response to oxidative stress	GO:0050896	response to stimulus	2
GO:0009408	response to heat	GO:0050896	response to stimulus	1
GO:0034605	cellular response to heat	GO:0050896	response to stimulus	2
GO:0071353	cellular response to interleukin-4	GO:0050896	response to stimulus	1
GO:0006810	transport	GO:0051179	localization	1
GO:0006826	iron ion transport	GO:0051179	localization	1
GO:0006886	intracellular protein transport	GO:0051179	localization	1
GO:0010970	microtubule-based transport	GO:0051179	localization	1
GO:0015031	protein transport	GO:0051179	localization	2
GO:0055085	transmembrane transport	GO:0051179	localization	2
GO:0000079	regulation of cyclin-dependent protein serine/threonine kinase activity	GO:0065007	biological regulation	1
GO:0001678	cellular glucose homeostasis	GO:0065007	biological regulation	1
GO:0006879	cellular iron ion homeostasis	GO:0065007	biological regulation	1
GO:0007165	signal transduction	GO:0065007	biological regulation	2
GO:0007229	integrin-mediated signaling pathway	GO:0065007	biological regulation	1
GO:0007264	small GTPase mediated signal transduction	GO:0065007	biological regulation	2
GO:0010951	negative regulation of endopeptidase activity	GO:0065007	biological regulation	1
GO:0030833	regulation of actin filament polymerization	GO:0065007	biological regulation	1
GO:0030947	regulation of vascular endothelial growth factor receptor signaling pathway	GO:0065007	biological regulation	2
GO:0032012	regulation of ARF protein signal transduction	GO:0065007	biological regulation	1
GO:0035307	positive regulation of protein dephosphorylation	GO:0065007	biological regulation	1
GO:0045454	cell redox homeostasis	GO:0065007	biological regulation	10
GO:0045901	positive regulation of translational elongation	GO:0065007	biological regulation	1
GO:0045905	positive regulation of translational termination	GO:0065007	biological regulation	1
GO:0050730	regulation of peptidyl-tyrosine phosphorylation	GO:0065007	biological regulation	1
GO:0050790	regulation of catalytic activity	GO:0065007	biological regulation	5
GO:0070050	neuron cellular homeostasis	GO:0065007	biological regulation	1
GO:0000226	microtubule cytoskeleton organization	GO:0071840	cellular component organization or biogenesis	1
GO:0000902	cell morphogenesis	GO:0071840	cellular component organization or biogenesis	1
GO:0007010	cytoskeleton organization	GO:0071840	cellular component organization or biogenesis	1
GO:0007528	neuromuscular junction development	GO:0071840	cellular component organization or biogenesis	1
GO:0030042	actin filament depolymerization	GO:0071840	cellular component organization or biogenesis	1
GO:0031032	actomyosin structure organization	GO:0071840	cellular component organization or biogenesis	1
GO:0051258	protein polymerization	GO:0071840	cellular component organization or biogenesis	5
GO:0051260	protein homooligomerization	GO:0071840	cellular component organization or biogenesis	1
